# Supplementary material for: Crystal structure of hexa­kis­(dimethyl sulfoxide-κO)manganese(II) tetra­iodide
Source: Acta Crystallogr E Crystallogr Commun. 2016 Nov 15;72(Pt 12):1791–3. doi: 10.1107/S2056989016017904 (PMC5137610; doi:10.1107/S2056989016017904)
Supplement: Supplementary file 1 [file e-72-01791-sup1.cif]

##############################################################################
#                                                                            #
# This CIF contains the data in a paper accepted for publication in          #
# Acta Crystallographica Section E. It conforms to the requirements of       #
# Notes for Authors for Acta Crystallographica Section E, and has been       #
# peer reviewed under the auspices of the IUCr Commission on Journals.       #
#                                                                            #
# Full details of the Crystallographic Information File format               #
# are given in the paper "The Crystallographic Information File (CIF):       #
# a New Standard Archive File for Crystallography" by S. R. Hall, F. H.      #
# Allen and I. D. Brown [Acta Cryst. (1991), A47, 655-685].                  #
#                                                                            #
# The current version of the core CIF dictionary is obtainable from          #
# ftp://ftp.iucr.org/pub/cif_core.dic.                                       #
#                                                                            #
# Software is freely available for graphical display of the structure(s)     #
# in this CIF. For information consult the CIF software page                 #
# http://www.iucr.org/resources/cif/software.                                #
#                                                                            #
# This file may be used for bona fide research purposes within the           #
# scientific community so long as proper attribution is given to the journal # 
# article from which it was obtained.                                        #
#                                                                            #
##############################################################################
data_I
_database_code_depnum_ccdc_archive 'CCDC 1515632'
_audit_creation_method     'SHELXL-2014/7'
_journal_date_recd_electronic     2016-10-27
_journal_date_accepted     2016-11-08
_journal_name_full     'Acta Crystallographica, Section E'
_journal_year     2016
_journal_volume     72
_journal_issue     12
_journal_page_first     1791
_journal_page_last     1793
_journal_paper_category     GM
_journal_paper_doi     10.1107/S2056989016017904
_journal_coeditor_code     WM5337
_publ_contact_author_name     'Md Azimul Haque, Tom Wu'
_publ_contact_author_address
;
Physical Sciences and Engineering Division,
King Abdullah University of Science and
Technology, KAUST, Thuwal 23955-6900, Kingdom of Saudi Arabia
;
_publ_contact_author_email
                             'azimul.mohammed@kaust.edu.sa, tao.wu@kaust.edu.sa'
_publ_contact_author_fax     ?
_publ_contact_author_phone     '+966(12)8084838'
_publ_section_title
;
Crystal structure of hexakis(dimethyl sulfoxide-\k<i>O</i>)manganese(II)
tetraiodide
;
_publ_section_title_footnote     .
loop_
    _publ_author_name
    _publ_author_footnote
    _publ_author_address
    'Haque, Md Azimul' .
;
Physical Sciences and Engineering Division,
King Abdullah University of Science and Technology,
KAUST, Thuwal 23955-6900,
Kingdom of Saudi Arabia
;
    'Davaasuren, Bambar' .
;
Physical Sciences and Engineering Division,
King Abdullah University of Science and Technology,
KAUST, Thuwal 23955-6900,
Kingdom of Saudi Arabia
;
    'Rothenberger, Alexander' .
;
Physical Sciences and Engineering Division,
King Abdullah University of Science and Technology,
KAUST, Thuwal 23955-6900,
Kingdom of Saudi Arabia
;
    'Wu, Tom' .
;
Physical Sciences and Engineering Division,
King Abdullah University of Science and Technology,
KAUST, Thuwal 23955-6900,
Kingdom of Saudi Arabia
;
_publ_section_synopsis
;
The crystal structure of hexakis(dimethyl sulfoxide-\k<i>O</i>)manganese(II)
tetraiodide is isotypic with the Co, Ni, Cu and Zn analogues.
;
_chemical_name_systematic
;
Hexakis(dimethyl sulfoxide-\k<i>O</i>)manganese(II)
tetraiodide
;
_chemical_name_common     ?
_chemical_formula_moiety     'C12 H36 Mn O6 S6 2+, I4 2-'
_chemical_formula_sum     'C12 H36 I4 Mn O6 S6'
_chemical_formula_iupac     '[Mn (C2 H6 O S)6] I4'
_chemical_formula_weight     1031.31
_chemical_melting_point     ?
_shelx_space_group_comment
;
The symmetry employed for this shelxl refinement is uniquely defined
by the following loop, which should always be used as a source of
symmetry information in preference to the above space-group names.
They are only intended as comments.
;
_space_group_crystal_system     trigonal
_space_group_name_H-M_alt     'R -3 :H'
_space_group_name_Hall     '-R 3'
loop_
    _space_group_symop_operation_xyz
    'x, y, z'
    '-y, x-y, z'
    '-x+y, -x, z'
    'x+2/3, y+1/3, z+1/3'
    '-y+2/3, x-y+1/3, z+1/3'
    '-x+y+2/3, -x+1/3, z+1/3'
    'x+1/3, y+2/3, z+2/3'
    '-y+1/3, x-y+2/3, z+2/3'
    '-x+y+1/3, -x+2/3, z+2/3'
    '-x, -y, -z'
    'y, -x+y, -z'
    'x-y, x, -z'
    '-x+2/3, -y+1/3, -z+1/3'
    'y+2/3, -x+y+1/3, -z+1/3'
    'x-y+2/3, x+1/3, -z+1/3'
    '-x+1/3, -y+2/3, -z+2/3'
    'y+1/3, -x+y+2/3, -z+2/3'
    'x-y+1/3, x+2/3, -z+2/3'
_cell_length_a     11.8702(10)
_cell_length_b     11.8702(10)
_cell_length_c     19.3860(18)
_cell_angle_alpha     90
_cell_angle_beta     90
_cell_angle_gamma     120
_cell_volume     2365.6(5)
_cell_formula_units_Z     3
_cell_measurement_reflns_used     10442
_cell_measurement_theta_min     2.20
_cell_measurement_theta_max     29.50
_cell_measurement_temperature     200(2)
_exptl_crystal_description     'block'
_exptl_crystal_colour     'brown'
_exptl_crystal_size_max     0.160
_exptl_crystal_size_mid     0.120
_exptl_crystal_size_min     0.050
_exptl_crystal_density_diffrn     2.172
_exptl_crystal_density_meas     ?
_exptl_crystal_density_method     ?
_exptl_crystal_F_000     1467
_exptl_absorpt_coefficient_mu     4.754
_exptl_absorpt_correction_type     numerical
_exptl_absorpt_process_details
;
(<i>X-RED32</i>; Stoe & Cie, 2013)
;
_shelx_estimated_absorpt_T_min     0.517
_shelx_estimated_absorpt_T_max     0.797
_exptl_absorpt_correction_T_min     0.4151
_exptl_absorpt_correction_T_max     0.6152
_diffrn_ambient_temperature     200(2)
_diffrn_radiation_type     MoK\a
_diffrn_radiation_wavelength     0.71073
_diffrn_measurement_device_type     'Stoe IPDS-2'
_diffrn_measurement_method     'rotation method'
_diffrn_detector_area_resol_mean     6.67
_diffrn_reflns_number     7644
_diffrn_reflns_av_R_equivalents     0.0450
_diffrn_reflns_theta_min     2.242
_diffrn_reflns_theta_max     29.148
_diffrn_reflns_theta_full     25.000
_diffrn_measured_fraction_theta_max     0.999
_diffrn_measured_fraction_theta_full     1.000
_diffrn_reflns_limit_h_min     -16
_diffrn_reflns_limit_h_max     16
_diffrn_reflns_limit_k_min     -16
_diffrn_reflns_limit_k_max     16
_diffrn_reflns_limit_l_min     -26
_diffrn_reflns_limit_l_max     26
_refine_special_details     ?
_reflns_number_total     1417
_reflns_number_gt     1301
_reflns_threshold_expression     'I > 2\s(I)'
_refine_ls_structure_factor_coef     Fsqd
_refine_ls_matrix_type     full
_refine_ls_R_factor_all     0.0198
_refine_ls_R_factor_gt     0.0172
_refine_ls_wR_factor_gt     0.0374
_refine_ls_wR_factor_ref     0.0384
_refine_ls_goodness_of_fit_ref     1.064
_refine_ls_restrained_S_all     1.064
_refine_ls_number_reflns     1417
_refine_ls_number_parameters     47
_refine_ls_number_restraints     0
_refine_ls_hydrogen_treatment     constr
_refine_ls_weighting_scheme     calc
_refine_ls_weighting_details
              'w=1/[\s^2^(Fo^2^)+(0.0105P)^2^+3.7009P] where P=(Fo^2^+2Fc^2^)/3'
_atom_sites_solution_hydrogens     geom
_atom_sites_solution_primary     ?
_atom_sites_solution_secondary     ?
_refine_ls_shift/su_max     0.001
_refine_ls_shift/su_mean     0.000
_refine_diff_density_max     0.335
_refine_diff_density_min     -0.934
_refine_ls_extinction_method     none
_refine_ls_extinction_coef     .
loop_
    _atom_type_symbol
    _atom_type_description
    _atom_type_scat_dispersion_real
    _atom_type_scat_dispersion_imag
    _atom_type_scat_source
    'C' 'C' 0.0033 0.0016
                         'International Tables Vol C Tables 4.2.6.8 and 6.1.1.4'
    'H' 'H' 0.0000 0.0000
                         'International Tables Vol C Tables 4.2.6.8 and 6.1.1.4'
    'O' 'O' 0.0106 0.0060
                         'International Tables Vol C Tables 4.2.6.8 and 6.1.1.4'
    'S' 'S' 0.1246 0.1234
                         'International Tables Vol C Tables 4.2.6.8 and 6.1.1.4'
    'Mn' 'Mn' 0.3368 0.7283
                         'International Tables Vol C Tables 4.2.6.8 and 6.1.1.4'
    'I' 'I' -0.4742 1.8119
                         'International Tables Vol C Tables 4.2.6.8 and 6.1.1.4'
_computing_data_collection
;
X-AREA (Stoe & Cie, 2013)
;
_computing_cell_refinement
;
X-AREA (Stoe & Cie, 2013)
;
_computing_data_reduction
;
X-RED32 (Stoe & Cie, 2013)
;
_computing_structure_solution
;
SHELXT (Sheldrick, 2015<i>a</i>)
;
_computing_structure_refinement
;
SHELXL2014 (Sheldrick, 2015<i>b</i>)
;
_computing_molecular_graphics
;
DIAMOND (Brandenburg, 2006)
;
_computing_publication_material
;
publCIF (Westrip, 2010)
;
loop_
    _atom_site_type_symbol
    _atom_site_label
    _atom_site_fract_x
    _atom_site_fract_y
    _atom_site_fract_z
    _atom_site_U_iso_or_equiv
    _atom_site_adp_type
    _atom_site_calc_flag
    _atom_site_occupancy
    _atom_site_disorder_assembly
    _atom_site_disorder_group
    Mn Mn1 0.3333 0.6667 0.6667 0.01931(12) Uani d 1 . .
    I I1 0.6667 0.3333 0.75993(2) 0.03170(6) Uani d 1 . .
    I I2 0.6667 0.3333 0.58841(2) 0.03067(6) Uani d 1 . .
    S S1 0.54925(4) 0.62436(4) 0.58993(2) 0.02341(9) Uani d 1 . .
    O O1 0.50872(12) 0.72442(12) 0.60608(6) 0.0247(2) Uani d 1 . .
    C C1 0.67639(18) 0.65612(19) 0.64912(11) 0.0325(4) Uani d 1 . .
    H H1A 0.7149 0.6023 0.6373 0.049 Uiso calc 1 . .
    H H1B 0.6410 0.6353 0.6960 0.049 Uiso calc 1 . .
    H H1C 0.7433 0.7482 0.6466 0.049 Uiso calc 1 . .
    C C2 0.64415(19) 0.6821(2) 0.51353(10) 0.0343(4) Uani d 1 . .
    H H2A 0.6785 0.6249 0.5015 0.051 Uiso calc 1 . .
    H H2B 0.7165 0.7706 0.5212 0.051 Uiso calc 1 . .
    H H2C 0.5897 0.6829 0.4757 0.051 Uiso calc 1 . .
loop_
    _atom_site_aniso_label
    _atom_site_aniso_U_11
    _atom_site_aniso_U_22
    _atom_site_aniso_U_33
    _atom_site_aniso_U_12
    _atom_site_aniso_U_13
    _atom_site_aniso_U_23
    Mn1 0.01701(16) 0.01701(16) 0.0239(3) 0.00851(8) 0.000 0.000
    I1 0.02446(7) 0.02446(7) 0.04619(13) 0.01223(4) 0.000 0.000
    I2 0.03185(8) 0.03185(8) 0.02833(10) 0.01592(4) 0.000 0.000
    S1 0.01918(17) 0.02122(18) 0.0279(2) 0.00868(15) 0.00044(15) -0.00439(15)
    O1 0.0219(5) 0.0245(6) 0.0294(6) 0.0128(5) 0.0038(5) 0.0002(5)
    C1 0.0318(9) 0.0368(10) 0.0344(9) 0.0212(8) -0.0054(8) -0.0033(8)
    C2 0.0298(9) 0.0447(11) 0.0283(9) 0.0185(9) 0.0040(7) -0.0047(8)
_geom_special_details
;
 All esds (except the esd in the dihedral angle between two l.s. planes)
 are estimated using the full covariance matrix.  The cell esds are taken
 into account individually in the estimation of esds in distances, angles
 and torsion angles; correlations between esds in cell parameters are only
 used when they are defined by crystal symmetry.  An approximate (isotropic)
 treatment of cell esds is used for estimating esds involving l.s. planes.
;
loop_
    _geom_bond_atom_site_label_1
    _geom_bond_atom_site_label_2
    _geom_bond_site_symmetry_2
    _geom_bond_distance
    _geom_bond_publ_flag
    Mn1 O1 14_456 2.1808(12) ?
    Mn1 O1 2_665 2.1808(12) ?
    Mn1 O1 3_565 2.1808(12) ?
    Mn1 O1 15_556 2.1808(12) ?
    Mn1 O1 13_566 2.1809(12) ?
    Mn1 O1 . 2.1808(12) ?
    I1 I1 16_656 2.8460(5) ?
    S1 O1 . 1.5204(12) ?
    S1 C2 . 1.778(2) ?
    S1 C1 . 1.7798(19) ?
    C1 H1A . 0.9800 ?
    C1 H1B . 0.9800 ?
    C1 H1C . 0.9800 ?
    C2 H2A . 0.9800 ?
    C2 H2B . 0.9800 ?
    C2 H2C . 0.9800 ?
loop_
    _geom_angle_atom_site_label_1
    _geom_angle_atom_site_label_2
    _geom_angle_atom_site_label_3
    _geom_angle_site_symmetry_1
    _geom_angle_site_symmetry_3
    _geom_angle
    _geom_angle_publ_flag
    O1 Mn1 O1 14_456 2_665 180.00(6) ?
    O1 Mn1 O1 14_456 3_565 86.27(4) ?
    O1 Mn1 O1 2_665 3_565 93.73(4) ?
    O1 Mn1 O1 14_456 15_556 93.73(4) ?
    O1 Mn1 O1 2_665 15_556 86.27(4) ?
    O1 Mn1 O1 3_565 15_556 180.00(5) ?
    O1 Mn1 O1 14_456 13_566 93.73(4) ?
    O1 Mn1 O1 2_665 13_566 86.27(4) ?
    O1 Mn1 O1 3_565 13_566 86.27(5) ?
    O1 Mn1 O1 15_556 13_566 93.72(4) ?
    O1 Mn1 O1 14_456 . 86.28(4) ?
    O1 Mn1 O1 2_665 . 93.73(4) ?
    O1 Mn1 O1 3_565 . 93.73(4) ?
    O1 Mn1 O1 15_556 . 86.27(5) ?
    O1 Mn1 O1 13_566 . 180.0 ?
    O1 S1 C2 . . 104.90(9) ?
    O1 S1 C1 . . 105.53(9) ?
    C2 S1 C1 . . 98.56(10) ?
    S1 O1 Mn1 . . 119.38(7) ?
    S1 C1 H1A . . 109.5 ?
    S1 C1 H1B . . 109.5 ?
    H1A C1 H1B . . 109.5 ?
    S1 C1 H1C . . 109.5 ?
    H1A C1 H1C . . 109.5 ?
    H1B C1 H1C . . 109.5 ?
    S1 C2 H2A . . 109.5 ?
    S1 C2 H2B . . 109.5 ?
    H2A C2 H2B . . 109.5 ?
    S1 C2 H2C . . 109.5 ?
    H2A C2 H2C . . 109.5 ?
    H2B C2 H2C . . 109.5 ?
loop_
    _geom_hbond_atom_site_label_D
    _geom_hbond_atom_site_label_H
    _geom_hbond_atom_site_label_A
    _geom_hbond_site_symmetry_A
    _geom_hbond_distance_DH
    _geom_hbond_distance_HA
    _geom_hbond_distance_DA
    _geom_hbond_angle_DHA
    C1 H1A I2 . 0.98 3.10 3.954(2) 146.8
    C2 H2B I1 13_666 0.98 3.26 4.182(2) 158.3
    C2 H2C I2 10_666 0.98 3.20 4.108(2) 154.2
_shelx_hkl_file
;
   1   1   0 5557.14   21.30
  -2   1   0 6414.76   21.80
  -1  -1   0 5141.49   20.80
  -1   2   0 5158.18   20.50
   2  -1   0 6093.39   21.70
   1  -2   0 5442.96   21.40
   3  -3   0 9999.00   20.80
   0  -3   0 9037.20   20.80
   0   3   0 8832.72   20.60
   4  -2   0 3926.51   12.60
  -2   4   0 4068.39   12.70
   2   2   0 4021.10   12.60
  -4   2   0 3997.90   12.80
   2  -4   0 3994.10   12.70
  -5   1   0 7898.31   16.20
   1   4   0 6095.19   14.30
   4  -5   0 7000.20   14.80
  -1  -4   0 6067.29   14.20
  -4   5   0 6942.01   14.40
   4   1   0 4444.26   11.80
  -1   5   0 4212.98   11.80
   1  -5   0 3942.21   12.00
   5  -4   0 4072.39   11.40
  -4  -1   0 4340.87   12.10
  -5   4   0 4332.87   11.80
   3   3   0 4527.15   12.20
   3   3   0 5719.23   12.70
  -3   6   0 5481.85   12.80
  -6   3   0 5856.51   13.00
   6  -3   0 5683.93   12.40
   3  -6   0 5674.93   13.00
  -6   0   0 3880.81   10.70
   0  -6   0 3421.76   10.10
  -6   6   0 3929.41   10.40
   6   0   0 3884.81   10.30
   6  -6   0 3683.83    9.60
   0   6   0 3667.13   10.50
   2   5   0 1765.72    7.20
  -5   7   0 1958.00    7.70
  -7   2   0 1939.41    7.80
   5  -7   0 1923.01    7.10
   7  -2   0 1860.51    7.30
   2   5   0 2102.19    8.00
   7  -5   0 4935.61   11.10
  -5  -2   0 5120.89   12.20
  -2   7   0 5049.19   11.60
  -7   5   0 5217.18   11.80
   2  -7   0 4895.51   11.20
   5   2   0 5263.97   11.70
   1   7   0 2880.11    8.30
  -7   8   0 3012.80    8.20
  -8   1   0 3094.29    9.10
   7  -8   0 2915.31    8.20
   8  -1   0 3083.99    8.50
  -4   8   0 4023.60    9.70
   4   4   0 4234.38   10.10
   4   4   0 3334.17    9.40
  -8   4   0 4000.60   10.20
   8  -4   0 3773.92    9.50
   4  -8   0 3887.61    9.40
   1  -8   0 1925.21    6.90
  -7  -1   0 2010.00    7.60
   7   1   0 2039.10    6.80
  -8   7   0 2055.29    7.20
  -1   8   0 2045.10    7.10
   8  -7   0 2016.40    6.90
   3   6   0 2062.99    7.60
   3   6   0 2509.55    7.80
   6  -9   0 2219.88    7.00
  -6   9   0 2288.17    7.60
   9  -3   0 2122.99    6.80
  -9   3   0 2269.77    7.90
  -3   9   0 4389.16    9.80
   3  -9   0 4202.88    9.70
   9  -6   0 4225.08    9.30
   6   3   0 4540.05   10.00
  -9   6   0 4487.85   10.20
  -9   9   0 1754.12    6.60
   0   9   0 1684.73    6.20
   9  -9   0 1596.64    5.80
   0  -9   0 1547.55    6.00
  -9   0   0 1682.43    6.90
   9   0   0 1709.83    6.30
   2   8   0 2462.45    7.60
   2   8   0 2114.49    7.40
 -10   2   0 2135.89    7.20
  -8  10   0 2173.58    6.70
  10  -2   0 2204.58    7.10
   8 -10   0 2148.39    6.90
  -5  10   0 1224.48    5.90
   5 -10   0 1223.08    5.90
   5   5   0 1292.57    5.80
   5   5   0 1098.69    6.00
 -10   5   0 1150.08    5.40
  10  -5   0 1148.69    5.40
   2 -10   0  929.11    5.00
  -2  10   0  984.90    5.60
 -10   8   0 1027.70    5.40
  -8  -2   0  989.20    5.70
  10  -8   0  945.21    5.00
   8   2   0 1027.80    5.20
   1  10   0  855.71    5.10
 -10  11   0  766.32    4.80
  11  -1   0  739.73    4.50
   1  10   0  746.13    4.40
  10 -11   0  717.13    4.10
 -11   1   0  694.13    5.00
   7 -11   0  947.01    4.60
   4   7   0  920.31    5.00
 -11   4   0  947.41    5.50
   4   7   0 1055.19    5.00
  11  -4   0  932.11    4.60
  -7  11   0  995.20    5.20
   7   4   0  688.33    4.60
   7   4   0  837.22    4.90
  -4  11   0  839.12    4.70
   4 -11   0  781.52    4.50
 -11   7   0  785.42    5.00
  11  -7   0  754.92    4.70
  -1  11   0 1145.29    5.20
 -11  10   0 1165.18    5.70
  10   1   0 1136.19    5.20
  11 -10   0 1079.39    5.20
 -10  -1   0 1065.19    5.40
   1 -11   0 1037.20    5.00
   3   9   0  886.31    5.30
   9 -12   0  865.01    4.70
 -12   3   0  821.92    5.10
  12  -3   0  867.01    4.70
   3   9   0 1005.80    5.40
  -9  12   0  917.41    4.60
   6   6   0 1496.25    6.20
  12  -6   0 1587.94    6.00
   6 -12   0 1640.04    5.90
   6   6   0 1745.03    6.30
 -12   6   0 1516.65    6.30
  -6  12   0 1682.53    6.30
 -12   9   0 1557.64    6.00
   9   3   0 1605.44    6.20
  12  -9   0 1478.95    5.60
  -3  12   0 1517.45    6.10
   9   3   0 1299.57    6.40
   3 -12   0 1434.76    5.70
   0  12   0  450.25    3.80
 -12   0   0  420.86    4.40
  12 -12   0  438.36    3.90
  12   0   0  464.45    4.00
   0  12   0  508.35    4.50
 -12  12   0  470.95    4.00
 -11  13   0 1321.77    5.40
  13  -2   0 1229.48    5.60
  11 -13   0 1211.08    5.30
 -13   2   0 1061.19    5.90
   2  11   0 1395.76    6.30
   2  11   0 1220.88    6.00
   8 -13   0  872.91    4.90
   5   8   0  879.61    5.00
  13  -5   0  895.71    5.00
 -13   5   0  861.71    5.40
   5   8   0 1017.00    5.20
  -8  13   0  928.81    4.50
  13  -8   0  543.35    4.20
   8   5   0  591.34    4.40
   5 -13   0  528.65    4.40
   8   5   0  513.75    4.80
 -13   8   0  576.04    4.70
  -5  13   0  591.64    4.40
  13 -11   0  583.34    4.20
  11   2   0  629.34    4.30
  -2  13   0  632.94    4.20
 -13  11   0  632.64    4.20
   2 -13   0  556.64    4.40
 -14   1   0  184.68    4.20
 -13  14   0  287.27    3.80
   1  13   0  270.47    3.30
  14  -1   0  284.87    3.70
   1  13   0  308.67    4.10
  13 -14   0  260.27    3.10
  14  -4   0  431.96    3.80
   4  10   0  424.86    3.80
  10 -14   0  425.66    4.00
 -14   4   0  351.06    4.00
 -10  14   0  457.05    3.60
   4  10   0  509.35    4.50
  14  -7   0  653.03    4.40
   7   7   0  602.74    5.10
   7 -14   0  602.24    4.30
  -7  14   0  685.23    4.10
   7   7   0  700.93    4.60
 -14   7   0  619.94    4.90
   4 -14   0  462.55    3.70
  -4  14   0  515.75    4.20
 -14  10   0  543.15    4.10
  14 -10   0  524.05    4.30
  10   4   0  465.65    4.20
  10   4   0  553.84    4.20
  14 -13   0  251.17    3.50
  -1  14   0  277.37    3.50
  -1  14   0  321.57    4.20
 -14  13   0  298.77    3.70
  13   1   0  216.48    3.80
   3  12   0  279.77    4.00
 -15   3   0  259.37    4.20
 -12  15   0  324.27    3.80
  12 -15   0  281.87    3.50
   3  12   0  310.57    4.00
  15  -3   0  307.07    3.80
   6   9   0  258.37    3.80
  -9  15   0  261.27    3.10
 -15   6   0  218.18    3.90
  15  -6   0  277.27    3.40
   6   9   0  301.37    3.80
   9 -15   0  236.48    3.00
 -15   9   0  455.05    4.60
   6 -15   0  401.76    4.00
   9   6   0  479.75    3.80
   9   6   0  419.26    4.60
  -6  15   0  442.46    3.60
  15  -9   0  447.96    4.20
  -3  15   0  219.48    3.50
 -15  12   0  225.98    3.60
  15 -12   0  197.18    2.90
  12   3   0  186.98    4.10
  12   3   0  235.78    3.50
   8   8   0  157.38    4.00
   8 -16   0  141.49    3.30
   8   8   0  187.58    3.30
  16  -8   0  175.98    3.30
 -16   8   0  137.59    3.40
  -8  16   0  158.68    3.20
  -1   0  -1   20.40    3.80
   1   0   1   21.10    5.10
   1  -1  -1   21.10    6.60
   0   1  -1   22.60    6.60
  -1   1   1   22.80    6.60
   0  -1   1   20.70    4.90
  -1   3  -1 1052.39    8.10
   3  -2  -1  973.60    8.80
  -3   2   1 1030.60    8.30
   1  -3   1 1027.20    8.10
   2   1   1 1049.00    8.00
  -2  -1  -1 1019.00    7.40
   0  -2  -1 1587.94   11.90
   2  -2   1 1606.04   10.90
   2   0  -1 1882.11   13.80
  -2   0   1 1866.11   13.40
  -2   2  -1 1770.52   10.50
   0   2   1 1613.24   10.90
  -3  -2  -1 1803.72    7.90
  -2   5  -1 1841.62    8.70
   3   2   1 1811.82    7.70
   2  -5   1 1817.92    8.20
   5  -3  -1 1731.63    8.00
  -5   3   1 1762.92    8.30
   2  -3  -1 3084.99   13.00
  -2   3   1 2916.51   12.60
   3  -1   1 2969.00   11.60
  -3   1  -1 3025.00   12.10
   1   2  -1 2568.24   13.60
  -1  -2   1 2540.15   12.70
   4  -1  -1  138.19    4.00
   1   3   1  144.59    3.90
   3  -4   1  146.09    4.70
  -4   1   1  141.59    4.20
   1   3   1  158.08    4.70
  -3   4  -1  151.18    3.90
  -7   4   1  125.69    3.90
   4   3   1  137.69    3.60
  -3   7  -1  142.99    3.20
   3  -7   1  133.39    4.10
   7  -4  -1  124.29    2.80
   0   4  -1  333.97    4.50
   4  -4  -1  314.67    5.10
   0  -4   1  314.77    5.60
  -4   0  -1  326.87    4.80
   4   0   1  310.87    4.40
  -4   4   1  336.47    5.40
   4  -3   1 1078.99    6.80
  -4   3  -1 1164.18    6.80
   1  -4  -1 1166.28    8.00
  -1   4   1 1201.58    7.40
  -3  -1   1 1164.08    7.70
   3   1  -1 1186.68    7.80
   4  -6   1  394.56    5.10
   2   4   1  355.56    5.10
  -4   6  -1  430.36    5.10
   2   4   1  432.86    5.20
   6  -2  -1  370.56    4.10
  -6   2   1  394.16    5.00
  -9   5   1   52.59    2.40
   5   4   1   62.49    2.20
   5   4   1   53.39    2.40
   9  -5  -1   55.29    2.80
   4  -9   1   59.29    2.80
  -4   9  -1   56.19    3.60
  -6   5   1  418.96    5.20
  -5  -1  -1  430.36    4.80
   5   1   1  413.56    4.60
   1  -6   1  401.96    5.40
   6  -5  -1  402.76    4.90
  -1   6  -1  414.26    5.30
   2   3  -1  338.57    5.60
   2   3  -1  393.36    5.30
  -3   5   1  375.46    5.80
  -5   2  -1  359.26    4.80
   5  -2   1  350.76    4.60
   3  -5  -1  353.06    5.60
   0   5   1  229.98    5.20
  -5   0   1  229.38    4.60
   5  -5   1  225.88    3.70
  -5   5  -1  239.98    3.90
   5   0  -1  234.38    4.30
   0  -5  -1  228.18    4.10
   3   5   1  451.05    4.40
   8  -3  -1  402.66    4.10
  -5   8  -1  428.46    4.40
   3   5   1  379.46    3.80
   5  -8   1  409.26    3.80
  -8   3   1  403.76    3.80
   6   5   1  151.48    3.50
  11  -6  -1  155.38    3.20
  -5  11  -1  166.78    3.40
   6   5   1  172.88    3.30
 -11   6   1  158.48    3.40
   5 -11   1  162.28    3.30
   2  -8   1   14.60    2.50
  -8   6   1   13.30    3.20
   8  -6  -1   12.00    3.00
  -6  -2  -1   14.20    2.90
   6   2   1   19.60    2.70
  -2   8  -1   19.40    3.50
  -1  -5   1  671.73    6.00
   5  -6  -1  764.72    5.80
  -5   6   1  761.92    6.10
  -6   1  -1  730.53    4.90
   6  -1   1  715.83    4.70
   1   5  -1  748.43    6.20
   6  -4   1  317.17    3.70
  -6   4  -1  338.57    4.00
  -2   6   1  346.07    4.30
  -4  -2   1  350.26    5.20
   2  -6  -1  357.06    5.30
   4   2  -1  340.77    4.10
   1   6   1  939.51    5.80
   6  -7   1  967.00    5.00
  -6   7  -1  981.30    5.20
   1   6   1 1082.49    5.60
   7  -1  -1  980.90    5.70
  -7   1   1  960.00    6.00
  10  -4  -1  785.62    5.00
 -10   4   1  823.32    5.30
  -6  10  -1  874.91    4.80
   6 -10   1  836.32    5.10
   4   6   1  903.01    5.00
   4   6   1  760.52    4.60
  13  -7  -1   30.40    2.70
   7   6   1   33.10    2.50
   6 -13   1   30.50    2.30
 -13   7   1   30.90    3.10
   7   6   1   28.80    3.00
  -6  13  -1   35.50    2.30
   3 -10   1  286.97    4.20
   7   3   1  284.87    3.00
 -10   7   1  282.87    3.90
  10  -7  -1  277.57    3.50
  -3  10  -1  295.37    3.40
   7  -7  -1  250.87    3.90
   0   7  -1  283.37    3.50
   0  -7   1  258.37    3.40
  -7   0  -1  260.87    3.20
  -7   7   1  257.17    4.10
   7   0   1  259.97    3.50
   3   4  -1  809.42    6.10
   7  -3   1  826.02    5.30
  -7   3  -1  831.52    5.00
   4  -7  -1  851.81    5.20
  -4   7   1  870.01    6.00
   3   4  -1  905.11    6.00
  -7   6  -1  685.43    5.10
   1  -7  -1  659.23    4.60
   6   1  -1  696.13    4.50
  -6  -1   1  681.13    5.30
  -1   7   1  660.33    5.30
   7  -6   1  658.93    4.30
  -7   9  -1   71.19    2.80
  -9   2   1   64.19    3.20
   9  -2  -1   62.19    2.80
   7  -9   1   67.39    3.30
   2   7   1   76.39    3.40
   2   7   1   56.19    3.50
  -7  12  -1   47.20    2.90
   7 -12   1   41.70    2.20
   5   7   1   36.70    3.10
   5   7   1   43.40    2.80
  12  -5  -1   43.00    2.60
 -12   5   1   35.50    2.70
   8   7   1   97.99    3.00
 -15   8   1   71.79    3.10
   8   7   1   72.19    2.70
  15  -8  -1   85.49    2.80
  -7  15  -1   95.79    3.00
   7 -15   1   70.99    2.90
   8   4   1  187.28    3.00
  -4  12  -1  170.68    3.50
 -12   8   1  175.18    3.40
   8   4   1  151.18    3.50
   4 -12   1  168.18    3.30
  12  -8  -1  168.58    3.00
   9  -8  -1  847.12    4.60
   8   1   1  897.31    4.90
  -1   9  -1  904.71    5.10
   1  -9   1  861.51    5.50
  -8  -1  -1  878.81    5.20
  -9   8   1  897.01    5.20
   2   6  -1  392.16    4.60
   2   6  -1  447.36    4.60
  -8   2  -1  380.86    3.50
  -6   8   1  401.46    4.30
   6  -8  -1  375.46    4.20
   8  -2   1  375.46    3.80
   8  -5   1   55.69    3.10
  -8   5  -1   48.60    2.40
   5   3  -1   49.99    2.60
   5   3  -1   54.79    3.10
   3  -8  -1   52.59    2.70
  -3   8   1   54.29    2.70
   0  -8  -1  156.18    3.10
  -8   8  -1  172.18    3.00
   8  -8   1  173.08    2.90
  -8   0   1  169.68    3.70
   8   0  -1  178.48    3.30
   0   8   1  178.08    3.90
  11  -3  -1   82.29    2.70
 -11   3   1   73.19    3.00
   8 -11   1   85.79    2.30
  -8  11  -1   89.39    3.10
   3   8   1   96.29    3.10
   3   8   1   76.49    2.60
   6   8   1   44.30    3.10
 -14   6   1   42.00    3.00
   8 -14   1   50.39    2.70
  14  -6  -1   48.90    2.80
  -8  14  -1   57.49    2.70
   6   8   1   57.19    2.30
   9   5   1  157.48    3.10
   9   5   1  132.89    2.90
 -14   9   1  146.89    3.50
   5 -14   1  128.69    3.30
  -5  14  -1  147.59    2.70
  14  -9  -1  149.09    3.00
  -9  -2  -1   87.49    3.00
  11  -9  -1   85.99    2.80
  -2  11  -1   88.99    2.60
   9   2   1   85.79    2.80
 -11   9   1   80.49    3.10
   2 -11   1   76.89    3.20
   1   8  -1   17.00    3.50
   8  -9  -1   14.50    2.30
  -8   9   1   22.00    2.40
  -9   1  -1   16.10    2.10
   9  -1   1   19.80    2.60
   9  -4   1  336.97    3.60
   5  -9  -1  365.16    4.40
  -9   4  -1  348.07    3.40
   4   5  -1  346.97    4.20
   4   5  -1  383.06    3.90
  -5   9   1  374.76    3.80
   7   2  -1  211.48    3.30
   2  -9  -1  186.98    3.90
   9  -7   1  186.28    3.20
  -7  -2   1  193.28    3.20
  -2   9   1  199.88    3.30
  -9   7  -1  196.78    3.50
 -10   1   1  197.88    3.60
   1   9   1  209.28    2.90
  -9  10  -1  210.68    3.50
   9 -10   1  191.68    3.30
   1   9   1  247.48    3.80
  10  -1  -1  205.68    3.20
  13  -4  -1  105.29    2.90
  -9  13  -1  108.69    2.50
   9 -13   1  102.99    3.10
 -13   4   1  105.39    3.00
   4   9   1  100.89    3.40
   4   9   1  121.69    3.10
 -16   7   1   26.80    2.90
   7   9   1   29.20    2.60
   9 -16   1   27.80    2.30
   7   9   1   37.50    2.80
  16  -7  -1   33.10    2.60
  -9  16  -1   31.70    3.00
  10   6   1    0.10    2.10
   6 -16   1    1.90    2.80
  16 -10  -1    2.90    2.20
  -6  16  -1    0.10    3.00
  10   6   1    0.50    3.40
 -16  10   1    3.50    2.40
   3 -13   1    8.50    2.70
  13 -10  -1    4.60    2.70
  10   3   1    7.30    2.80
  10   3   1   14.20    2.50
  -3  13  -1   11.30    2.90
 -13  10   1   10.40    2.90
 -10  10   1  177.98    3.00
   0  10  -1  190.88    3.50
  10   0   1  180.78    2.50
  10 -10  -1  167.78    3.40
 -10   0  -1  174.78    3.30
   3   7  -1  154.48    3.50
  -7  10   1  139.39    2.80
 -10   3  -1  137.79    3.20
   3   7  -1  142.29    3.80
  10  -3   1  130.09    2.40
   7 -10  -1  139.09    2.80
  -4  10   1  398.26    4.40
   6   4  -1  401.06    3.80
  10  -6   1  371.86    3.70
 -10   6  -1  378.06    3.50
   4 -10  -1  373.96    4.30
   6   4  -1  327.27    4.10
   9   1  -1  205.08    3.20
  -1  10   1  197.28    2.90
 -10   9  -1  211.18    3.40
  10  -9   1  192.78    3.30
   1 -10  -1  196.38    3.60
  -9  -1   1  195.08    3.50
  10 -12   1   42.40    2.70
   2  10   1   48.80    3.10
   2  10   1   40.70    2.90
 -12   2   1   37.10    2.90
 -10  12  -1   49.00    2.90
  12  -2  -1   44.80    2.70
   5  10   1  234.08    3.50
   5  10   1  193.28    3.50
  15  -5  -1  208.08    3.30
 -15   5   1  156.58    3.50
 -10  15  -1  209.18    3.60
  10 -15   1  197.18    3.30
  11   4   1   25.60    3.00
  11   4   1   26.90    2.70
 -15  11   1   25.20    3.20
  -4  15  -1   27.20    3.20
   4 -15   1   21.90    3.00
  15 -11  -1   28.50    2.30
  12 -11  -1  107.29    3.00
  11   1   1  114.89    2.30
 -12  11   1  101.49    3.20
 -11  -1  -1  105.99    3.20
  -1  12  -1  115.19    2.70
  11  -2   1  162.58    2.80
   2   9  -1  177.38    2.90
  -9  11   1  158.98    3.30
 -11   2  -1  159.48    3.40
   9 -11  -1  157.58    2.70
   2   9  -1  172.58    3.50
   5   6  -1  170.28    3.20
   6 -11  -1  165.68    3.30
  -6  11   1  172.08    3.40
   5   6  -1  180.68    3.50
  11  -5   1  161.48    2.60
 -11   5  -1  169.48    3.50
  11  -8   1  187.98    2.70
 -11   8  -1  207.28    3.50
   8   3  -1  214.98    3.20
   8   3  -1  184.38    3.60
  -3  11   1  213.58    3.10
   3 -11  -1  200.48    3.20
 -11   0   1  215.18    3.90
 -11  11  -1  251.47    3.70
   0  11   1  274.57    3.00
   0  11   1  223.08    3.50
  11 -11   1  237.48    3.30
  11   0  -1  236.18    3.40
  11 -14   1   -4.80    2.50
 -11  14  -1   -0.40    2.80
   3  11   1    2.40    2.70
   3  11   1   -1.30    2.80
 -14   3   1   -0.40    2.90
  14  -3  -1   -1.10    2.50
 -14  12   1   71.39    2.50
  -2  14  -1   68.69    3.10
  14 -12  -1   69.69    2.80
  12   2   1   71.99    2.80
   1  11  -1   44.30    3.00
 -11  12   1   36.40    2.70
  12  -1   1   42.30    2.60
  11 -12  -1   37.20    2.20
   1  11  -1   42.70    2.50
 -12   1  -1   35.60    2.90
  -8  12   1  304.97    3.70
 -12   4  -1  284.57    3.70
   8 -12  -1  288.07    3.50
   4   8  -1  300.47    4.20
  12  -4   1  292.87    3.40
   4   8  -1  344.47    3.40
   5 -12  -1  318.87    3.30
   7   5  -1  308.27    4.00
  -5  12   1  337.67    3.80
 -12   7  -1  317.87    3.90
  12  -7   1  322.27    3.00
   7   5  -1  341.97    3.50
 -12  10  -1    7.30    2.90
  12 -10   1    5.70    2.70
  -2  12   1    1.90    2.90
   2 -12  -1    3.20    2.80
  10   2  -1   -0.90    2.30
 -13   1   1   26.00    2.80
 -12  13  -1   20.70    2.30
   1  12   1   28.60    2.70
  12 -13   1   17.30    2.10
   1  12   1   19.80    3.10
  13  -1  -1   19.40    2.40
  13   0   1  172.48    3.20
 -13  13   1  171.08    3.30
   0  13  -1  175.58    3.40
 -13   0  -1  148.69    3.40
   0  13  -1  161.78    2.90
  13 -13  -1  156.68    3.00
  13  -3   1   11.60    2.60
  10 -13  -1   11.50    2.90
 -10  13   1   18.80    2.80
   3  10  -1   20.50    2.70
   3  10  -1   20.20    2.80
 -13   3  -1   15.60    3.00
  13  -6   1    2.00    2.50
  -7  13   1   -2.90    2.70
   6   7  -1    1.60    2.50
   7 -13  -1    2.40    2.00
   6   7  -1    1.70    2.30
 -13   6  -1    2.60    2.90
   9   4  -1   36.70    2.40
 -13   9  -1   39.20    2.30
  -4  13   1   37.20    3.00
   9   4  -1   39.80    2.70
  13  -9   1   41.80    2.80
   4 -13  -1   39.10    2.90
 -13  12  -1  104.49    3.00
  -1  13   1   98.79    3.20
  -1  13   1   99.79    3.10
  13 -12   1   99.29    2.40
  12   1  -1   97.69    2.80
   2  12  -1    2.90    2.80
  14  -2   1    1.70    2.50
 -12  14   1    3.20    2.90
 -14   2  -1    3.20    3.00
   2  12  -1    2.70    2.30
  12 -14  -1    1.60    2.60
   5   9  -1   50.89    2.80
 -14   5  -1   41.20    2.90
   9 -14  -1   49.10    2.20
  -9  14   1   41.90    2.30
   5   9  -1   40.10    3.10
  14  -5   1   46.80    2.60
   8   6  -1   47.90    2.60
   6 -14  -1   42.10    2.20
   8   6  -1   43.80    3.30
 -14   8  -1   49.90    2.80
  -6  14   1   53.69    2.20
  14  -8   1   45.40    2.50
  14 -11   1  106.69    2.80
  -3  14   1  101.49    3.10
  11   3  -1  119.09    2.80
   3 -14  -1   94.29    3.10
  11   3  -1  105.59    3.60
 -14  11  -1  115.59    3.40
   0  14   1   56.49    3.30
  14   0  -1   50.29    2.90
 -14  14  -1   51.59    2.90
  14 -14   1   49.60    2.30
   0  14   1   48.50    2.50
   4  11  -1   80.79    2.60
 -11  15   1   76.79    3.10
  15  -4   1   77.19    2.90
   4  11  -1   73.49    3.50
 -15   4  -1   63.29    2.90
  11 -15  -1   68.49    2.90
   7   8  -1  173.88    3.30
   8 -15  -1  159.58    3.10
  -8  15   1  180.68    2.80
   7   8  -1  154.08    3.70
 -15   7  -1  157.78    3.00
  15  -7   1  170.88    2.80
  -5  15   1    7.50    2.60
   5 -15  -1    8.20    2.20
 -15  10  -1   12.00    2.80
  10   5  -1    7.60    2.70
  10   5  -1   18.80    3.10
  15 -10   1   20.30    2.40
 -10  16   1   12.00    2.80
   6  10  -1    5.80    3.00
  16  -6   1    7.70    2.10
 -16   6  -1    7.60    2.90
  10 -16  -1    4.90    3.00
   6  10  -1    8.50    3.10
   7 -16  -1   26.90    2.30
 -16   9  -1    3.10    3.30
  16  -9   1   33.40    2.60
  -7  16   1   37.90    2.70
   9   7  -1   33.60    3.10
   9   7  -1   -5.60    2.70
   1  -1   2   75.39    5.90
   0  -1  -2   82.99    4.90
   0   1   2   79.29    6.40
  -1   1  -2   76.79    5.80
  -2   0  -2   30.70    5.00
  -2   2   2   30.10    6.50
   0   2  -2   29.00    6.20
   0  -2   2   29.10    4.80
   2   0   2   27.80    3.60
   2  -2  -2   27.70    6.40
  -3   1   2  131.49    5.20
  -1  -2  -2  144.39    5.20
   3  -1  -2  127.99    5.10
  -2   3  -2  137.59    4.10
   2  -3   2  136.59    4.30
   1   2   2  138.59    3.90
  -3  -1  -2  347.17    4.30
   4  -3  -2  351.06    5.40
   3   1   2  344.87    4.60
  -1   4  -2  353.96    5.60
  -4   3   2  347.57    5.50
   1  -4   2  351.86    5.60
   2   1  -2 1827.62   13.00
   3  -2   2 1882.61    9.30
   2   1  -2 2132.49   13.00
  -3   2  -2 2013.10    9.10
   1  -3  -2 1987.10   11.00
  -1   3   2 2031.60   10.40
   2   3   2    9.40    4.20
   5  -2  -2   11.20    3.50
  -5   2   2   12.90    3.70
   2   3   2   17.10    4.20
   3  -5   2   17.20    3.40
  -3   5  -2   14.70    3.30
   2  -6   2  175.58    4.90
   4   2   2  169.88    4.10
  -2   6  -2  177.38    4.50
  -4  -2  -2  173.88    3.40
  -6   4   2  163.68    4.30
   6  -4  -2  163.28    3.40
  -3   4   2   77.29    3.80
  -1  -3   2   68.39    4.50
   4  -1   2   69.09    3.70
  -4   1  -2   70.99    3.00
   3  -4  -2   73.79    4.70
   1   3  -2   72.09    4.50
  -4   4  -2   46.00    3.10
   4   0  -2   42.80    3.60
   0  -4  -2   38.20    4.40
   0   4   2   42.60    3.30
  -4   0   2   42.60    4.00
   4  -4   2   38.50    3.90
   3   4   2    4.40    3.20
  -7   3   2   -2.90    3.20
   3   4   2    0.30    3.40
   4  -7   2    1.80    2.50
   7  -3  -2   -0.40    2.90
  -4   7  -2    1.40    3.50
  -5  -3  -2  165.38    2.90
  -8   5   2  144.39    3.70
   3  -8   2  152.18    3.90
   5   3   2  154.08    3.40
   8  -5  -2  155.18    3.50
  -3   8  -2  159.58    3.00
  -5   0  -2    2.90    3.70
   0   5  -2    4.80    3.20
   0  -5   2    4.80    3.30
   5  -5  -2    3.50    4.10
  -5   5   2    0.30    4.30
   5   0   2    1.10    2.50
   2  -5  -2   59.09    3.70
   3   2  -2   47.70    4.40
   3   2  -2   57.49    4.00
  -5   3  -2   51.29    4.00
  -2   5   2   61.29    3.60
   5  -3   2   52.89    2.80
  -5   6  -2   -1.20    3.70
   6  -1  -2    0.40    3.10
   5  -6   2    2.00    3.40
   1   5   2    2.70    3.70
  -6   1   2   -2.40    3.30
   1   5   2   -1.20    4.00
   4   5   2   46.10    3.30
  -9   4   2   50.39    3.30
   4   5   2   54.99    3.00
   5  -9   2   52.99    2.80
   9  -4  -2   49.90    2.90
  -5   9  -2   58.29    2.80
  10  -6  -2    1.90    1.90
   6   4   2    5.30    2.70
  -4  10  -2    5.80    3.20
   6   4   2    2.00    3.00
 -10   6   2    3.30    2.00
   4 -10   2    1.90    2.50
  -7   6   2   44.50    3.50
   1  -7   2   42.30    3.80
   6   1   2   45.50    2.20
   7  -6  -2   39.90    3.30
  -1   7  -2   42.60    3.70
  -6  -1  -2   46.30    3.20
  -4   6   2  299.27    4.20
   4  -6  -2  280.77    4.00
   2   4  -2  323.47    5.40
  -6   2  -2  279.17    4.40
   6  -2   2  272.87    4.10
   2   4  -2  280.17    5.40
   6  -5   2   63.59    2.80
   5   1  -2   68.59    3.50
   1  -6  -2   69.39    3.10
  -1   6   2   61.59    4.30
  -6   5  -2   67.59    2.90
  -5  -1   2   68.69    4.00
   6  -8   2   15.20    2.30
   8  -2  -2   15.80    2.60
  -8   2   2   17.00    2.80
  -6   8  -2   14.90    3.20
   2   6   2   15.20    3.20
   2   6   2   18.70    2.30
   5   6   2   43.30    2.40
   6 -11   2   51.69    2.50
  -6  11  -2   55.99    2.50
  11  -5  -2   46.30    2.10
 -11   5   2   45.70    2.30
   5   6   2   56.49    2.90
   7   5   2   35.90    3.20
  -5  12  -2   37.30    2.90
   5 -12   2   33.70    3.10
  12  -7  -2   37.30    2.60
 -12   7   2   33.30    2.90
   7   5   2   38.80    2.70
  -9   7   2   62.59    3.30
   7   2   2   71.49    2.70
   2  -9   2   60.39    3.90
   9  -7  -2   68.69    2.90
  -2   9  -2   74.09    3.00
  -7  -2  -2   67.29    3.10
  -6   7   2    2.70    3.30
   7  -1   2   -1.80    2.00
   6  -7  -2    3.70    3.30
  -1  -6   2    1.40    2.60
   1   6  -2   -2.80    3.70
  -7   1  -2   -2.80    2.80
   7  -4   2   33.00    3.10
  -3   7   2   30.20    4.00
   4   3  -2   32.20    3.60
   3  -7  -2   32.30    3.80
  -7   4  -2   37.70    3.10
   4   3  -2   36.80    3.30
  -7   0   2  460.45    4.80
   7  -7   2  437.76    4.20
   0   7   2  442.46    3.90
   7   0  -2  467.85    4.30
  -7   7  -2  490.45    4.30
   7 -10   2   50.19    3.10
  -7  10  -2   58.39    3.30
   3   7   2   60.89    2.50
   3   7   2   56.69    3.30
  10  -3  -2   55.09    2.70
 -10   3   2   55.29    3.00
 -13   6   2   19.50    2.70
   7 -13   2   22.00    2.80
   6   7   2   22.30    2.10
  -7  13  -2   19.30    2.90
  13  -6  -2   22.80    2.50
   6   7   2   19.90    3.10
   6 -14   2   18.40    2.10
 -14   8   2   19.10    2.80
   8   6   2   18.70    3.30
   8   6   2   23.60    2.50
  14  -8  -2   17.80    2.60
  -6  14  -2   23.20    2.10
  -3  11  -2   -1.80    2.80
   8   3   2    1.80    2.40
  -8  -3  -2   -1.20    3.00
   3 -11   2   -2.80    2.90
  11  -8  -2   -0.10    2.60
 -11   8   2    1.70    2.20
   0  -8   2   17.40    3.40
  -8   8   2   15.60    2.20
   8   0   2   13.60    2.50
   8  -8  -2   18.60    2.90
  -8   0  -2   15.30    2.80
   0   8  -2   14.60    2.50
   3   5  -2  172.08    3.70
   8  -3   2  148.89    3.00
  -5   8   2  154.68    3.00
   5  -8  -2  160.08    3.50
  -8   3  -2  146.89    2.70
   3   5  -2  150.18    3.20
  -2   8   2  109.59    2.90
   8  -6   2  101.59    3.20
  -8   6  -2  106.09    2.70
   6   2  -2  104.19    3.00
   2  -8  -2  106.29    2.80
  -8   9  -2   66.99    2.60
   9  -1  -2   51.39    2.80
   1   8   2   52.29    2.80
   8  -9   2   49.40    3.30
   1   8   2   57.29    2.80
  -9   1   2   45.90    3.40
   4   8   2   55.69    3.40
  -8  12  -2   68.79    2.90
 -12   4   2   63.59    3.20
  12  -4  -2   64.49    2.80
   8 -12   2   62.49    2.90
   4   8   2   68.89    3.30
   8 -15   2    3.90    2.00
  15  -7  -2    6.50    2.40
  -8  15  -2    0.30    2.60
   7   8   2    8.90    2.50
 -15   7   2    4.30    2.70
   7   8   2    8.20    2.30
 -16   9   2    3.30    3.20
   9   7   2    0.10    3.00
   9   7   2    6.50    2.80
  -7  16  -2    2.30    2.10
  16  -9  -2    1.90    2.90
   7 -16   2    0.40    2.20
 -13   9   2   26.70    2.90
  -4  13  -2   26.10    2.80
   4 -13   2   33.10    2.90
  13  -9  -2   21.30    2.90
   9   4   2   24.50    2.70
   9   4   2   24.70    2.90
   9   1   2  167.88    3.10
  10  -9  -2  167.18    3.30
   1 -10   2  152.78    2.80
  -1  10  -2  166.48    2.90
 -10   9   2  165.48    3.40
  -9  -1  -2  164.08    3.50
   9  -2   2   37.80    1.90
  -9   2  -2   38.50    2.80
   7  -9  -2   35.50    2.50
   2   7  -2   39.40    3.30
  -7   9   2   34.70    3.50
   2   7  -2   38.70    2.50
   9  -5   2   14.40    1.90
   5   4  -2   15.90    3.20
   5   4  -2   17.80    2.80
   4  -9  -2   22.10    3.30
  -4   9   2   20.50    2.70
  -9   5  -2   15.80    2.70
  -8  -1   2   21.00    3.40
   9  -8   2   25.10    2.90
  -1   9   2   24.50    3.30
   1  -9  -2   21.50    3.30
  -9   8  -2   23.80    3.10
   8   1  -2   19.90    2.70
   9 -11   2    2.70    2.80
  11  -2  -2   -1.20    2.20
 -11   2   2   -1.90    2.80
   2   9   2   -0.50    2.20
   2   9   2    1.40    3.00
  -9  11  -2    1.20    2.80
   9 -14   2   82.99    2.30
  14  -5  -2   87.49    2.90
   5   9   2   98.09    2.50
 -14   5   2   67.29    3.20
   5   9   2   79.89    2.60
  -9  14  -2   95.89    2.90
   5 -15   2    2.50    3.20
 -15  10   2    6.00    2.90
  -5  15  -2    4.90    2.80
  10   5   2    3.70    3.20
  10   5   2    6.50    2.30
  15 -10  -2    2.20    2.80
   2 -12   2   24.30    2.80
  -2  12  -2   28.30    3.10
  10   2   2   31.10    2.40
  12 -10  -2   28.90    2.80
 -12  10   2   32.80    3.00
 -10  -2  -2   31.70    3.00
   9 -10  -2   23.50    2.10
  10  -1   2   28.40    2.70
 -10   1  -2   23.90    2.80
   1   9  -2   20.90    3.30
  -9  10   2   25.40    3.10
   4   6  -2    3.70    3.30
   6 -10  -2   10.20    3.10
 -10   4  -2    4.60    2.70
   4   6  -2    8.80    2.80
  10  -4   2    4.90    2.00
  -6  10   2    0.40    3.40
   3 -10  -2   83.49    2.70
  10  -7   2   81.89    3.00
  -3  10   2   85.59    2.60
   7   3  -2   79.49    3.50
   7   3  -2   86.99    3.00
 -10   7  -2   90.99    3.30
  10   0  -2  125.79    2.80
   0  10   2  128.69    3.70
   0  10   2  133.79    2.70
  10 -10   2  129.19    2.90
 -10  10  -2  145.19    2.50
 -10   0   2  129.99    3.40
  13  -3  -2   15.00    2.40
 -13   3   2   13.60    2.70
   3  10   2   13.70    2.30
  10 -13   2   16.00    2.00
   3  10   2   18.80    2.80
 -10  13  -2   13.50    2.50
   6  10   2    4.10    2.30
 -10  16  -2    1.70    2.70
  10 -16   2    1.90    2.20
  16  -6  -2   -0.50    2.60
 -16   6   2    1.20    3.20
   3 -14   2   21.00    3.10
  11   3   2   24.70    2.60
  14 -11  -2   26.40    2.60
  -3  14  -2   33.60    2.80
 -14  11   2   25.40    2.90
  11   3   2   21.10    3.00
 -11  11   2    8.20    2.80
   0  11  -2    8.00    2.40
 -11   0  -2    9.50    2.70
  11   0   2    8.40    2.10
  11 -11  -2   11.60    2.10
 -11   3  -2   63.69    2.40
   8 -11  -2   62.49    2.30
   3   8  -2   75.29    3.40
   3   8  -2   69.59    3.40
  -8  11   2   62.99    2.50
  11  -3   2   60.39    2.70
 -11   6  -2   65.29    2.90
  -5  11   2   72.99    2.50
  11  -6   2   61.19    2.70
   5 -11  -2   70.29    2.40
   6   5  -2   76.69    2.90
   6   5  -2   65.99    3.40
  -2  11   2   88.39    2.40
   2 -11  -2   72.29    2.90
 -11   9  -2   86.99    3.10
   9   2  -2   84.99    2.70
  11  -9   2   87.09    2.70
   1  11   2    2.20    2.70
 -12   1   2    1.10    2.60
  12  -1  -2   -1.50    2.30
 -11  12  -2    5.70    2.10
   1  11   2    2.80    2.10
  11 -12   2   -6.20    2.00
 -15   4   2   -0.50    3.10
 -11  15  -2   -0.40    2.80
  15  -4  -2    4.80    2.30
   4  11   2   -0.90    2.70
   4  11   2   -1.40    2.30
  11 -15   2   -1.10    2.70
  -1  13  -2   64.29    2.50
  13 -12  -2   52.49    3.00
 -13  12   2   66.29    3.30
 -12  -1  -2   62.49    2.40
  12   1   2   63.39    2.50
 -10  12   2   -0.10    2.10
  12  -2   2    1.30    2.20
  10 -12  -2    0.50    2.50
   2  10  -2    3.10    3.10
   2  10  -2    4.00    2.30
 -12   2  -2    4.10    2.60
 -12   5  -2    4.80    2.60
   5   7  -2    3.90    1.90
   5   7  -2    1.10    2.80
  -7  12   2    1.60    2.20
  12  -5   2   -1.70    2.30
   7 -12  -2    5.10    2.80
   4 -12  -2   38.90    2.90
   8   4  -2   32.80    2.70
  -4  12   2   35.40    2.80
   8   4  -2   27.80    2.50
 -12   8  -2   32.60    3.10
  12  -8   2   31.50    2.80
  -1  12   2   -1.90    2.70
  -1  12   2   -2.50    2.10
  12 -11   2    3.60    2.50
 -11  -1   2   -0.50    2.20
  11   1  -2    2.20    2.40
 -12  11  -2    2.80    2.10
   2  12   2    3.30    2.80
  14  -2  -2    6.60    2.50
 -14   2   2   12.60    3.00
  12 -14   2   10.70    2.80
   2  12   2    9.30    3.20
 -12  14  -2   -2.60    2.70
 -12  13   2   -5.60    2.80
  12 -13  -2   -1.20    2.00
   1  12  -2   -5.70    3.00
  13  -1   2    4.30    2.20
 -13   1  -2   -1.00    2.80
   1  12  -2    4.20    2.20
   4   9  -2    6.90    2.70
  13  -4   2    6.10    2.40
 -13   4  -2    7.50    2.20
   4   9  -2   -3.20    3.10
   9 -13  -2    2.10    2.70
  -9  13   2    1.80    2.90
  -6  13   2    4.60    2.70
 -13   7  -2    0.30    2.90
   6 -13  -2    7.80    2.80
  13  -7   2   -1.80    2.30
   7   6  -2   -1.60    2.50
   7   6  -2    0.00    2.40
  -3  13   2    1.40    2.00
 -13  10  -2    3.00    2.00
  13 -10   2    0.00    2.50
   3 -13  -2    4.50    2.70
  10   3  -2    0.90    2.80
  10   3  -2    6.40    2.20
  13   0  -2    0.10    2.60
   0  13   2   -1.70    3.10
   0  13   2    4.90    2.70
  13 -13   2    0.00    2.60
 -13   0   2   -2.50    2.90
 -13  13  -2   -4.60    2.00
 -14  14   2    9.00    3.00
  14 -14  -2   -0.40    2.90
  14   0   2    1.00    2.60
   0  14  -2    0.20    2.30
   3  11  -2   35.40    3.20
  11 -14  -2   25.90    2.20
  14  -3   2   28.50    2.50
 -11  14   2   29.60    2.80
   3  11  -2   33.30    2.80
 -14   3  -2   24.90    2.80
   8 -14  -2   12.80    2.00
 -14   6  -2   15.20    2.70
  14  -6   2    7.20    2.30
   6   8  -2   15.70    2.00
  -8  14   2   13.20    2.50
   6   8  -2    8.80    3.20
  -5  14   2   62.39    2.30
   5 -14  -2   60.39    3.00
  14  -9   2   62.19    2.30
 -14   9  -2   64.19    2.40
   9   5  -2   57.49    3.20
   9   5  -2   67.29    2.70
  -2  14   2   -1.00    2.70
 -14  12  -2    5.60    2.70
  14 -12   2    2.60    2.00
  12   2  -2    0.90    2.50
  12   2  -2    1.30    2.90
  -2  14   2   -0.90    3.00
  10 -15  -2   14.00    2.20
 -10  15   2   14.00    3.10
   5  10  -2   16.50    2.50
 -15   5  -2   11.90    2.10
  15  -5   2   16.80    1.90
   5  10  -2   16.20    3.10
  -7  15   2   21.90    2.60
  15  -8   2   16.60    2.70
   8   7  -2   24.50    2.50
   7 -15  -2   12.40    2.80
   8   7  -2   23.60    3.00
 -15   8  -2   13.70    3.00
  -4  15   2   19.50    2.60
 -15  11  -2   14.60    3.10
  11   4  -2   15.60    3.30
  11   4  -2   16.20    2.60
  15 -11   2   15.00    2.50
   4 -15  -2   16.60    2.10
   7   9  -2    8.30    3.40
 -16   7  -2    1.90    2.80
   9 -16  -2    2.70    2.30
  16  -7   2   -0.20    2.50
   7   9  -2    8.80    2.20
  -9  16   2    7.40    3.00
  16 -10   2   13.70    2.10
   6 -16  -2    3.90    2.20
  10   6  -2   15.00    2.70
 -16  10  -2   12.90    2.90
  10   6  -2   10.70    3.10
   0   0   3  396.56    7.20
   0   0  -3  388.86    7.90
  -2   1   3 1560.14   17.50
   2  -1  -3 1425.86   17.50
  -1  -1  -3 1357.66    8.40
   1   1   3 1372.36    9.20
   1  -2   3 1321.87   10.10
  -1   2  -3 1364.56    9.10
  -2   1  -3  510.85    5.70
   1   1  -3  558.94   10.20
   1  -2  -3  484.55    7.10
   2  -1   3  489.15    6.60
  -1  -1   3  509.05   10.70
  -1   2   3  513.25    8.20
   2  -4   3  111.29    3.50
  -2  -2  -3  111.89    3.30
   4  -2  -3  102.19    4.40
  -4   2   3  104.69    4.40
  -2   4  -3  115.39    4.50
   2   2   3  108.79    3.80
   3  -3  -3   24.60    4.40
  -3   0  -3   25.10    3.50
   0  -3   3   25.20    4.60
  -3   3   3   22.90    4.50
   0   3  -3   26.60    4.30
   3   0   3   28.50    3.70
  -3   3  -3   16.50    3.70
  -3   0   3   16.70    5.00
   0   3   3   17.00    3.00
   3   0  -3   14.20    4.40
   0   3   3   15.00    3.30
   3  -3   3   14.70    3.00
  -6   3   3    0.20    3.60
  -3   6  -3    1.70    4.00
   6  -3  -3    1.60    3.40
   3  -6   3   -1.10    4.10
  -3  -3  -3   -2.50    2.70
   3   3   3    2.90    2.60
   5  -4  -3  108.59    4.20
  -5   4   3  114.99    3.60
   1  -5   3  117.49    4.90
   4   1   3  108.09    3.00
  -4  -1  -3  115.09    4.20
  -1   5  -3  112.99    3.70
  -2   4   3   44.70    3.20
   4  -2   3   40.40    2.80
   2  -4  -3   40.90    4.40
   2   2  -3   43.90    4.70
  -4   2  -3   41.10    3.60
   1   4   3  242.78    5.00
   5  -1  -3  264.27    5.30
   4  -5   3  267.77    3.90
  -5   1   3  263.37    5.20
   1   4   3  291.57    4.20
  -4   5  -3  281.57    5.00
   4   4   3   75.19    3.30
  -4   8  -3   86.19    2.60
   4  -8   3   78.39    3.50
   8  -4  -3   76.19    3.00
   4   4   3   85.39    3.10
  -8   4   3   80.09    3.40
   2  -7   3   36.00    2.80
  -2   7  -3   36.90    2.70
  -7   5   3   40.50    3.30
   5   2   3   36.80    3.00
   7  -5  -3   35.00    3.40
  -5  -2  -3   34.80    2.40
  -5   1  -3   49.40    3.90
   4  -5  -3   57.59    4.50
   1   4  -3   46.60    4.70
  -1  -4   3   46.60    4.50
   5  -1   3   48.70    3.70
  -4   5   3   49.99    3.50
   1  -5  -3  289.67    5.40
   4   1  -3  300.17    5.10
  -5   4  -3  298.87    3.80
  -1   5   3  302.37    4.40
   5  -4   3  279.97    3.70
  -4  -1   3  309.57    5.60
  -7   2   3  119.09    3.60
  -5   7  -3  132.39    3.60
   7  -2  -3  115.39    3.30
   5  -7   3  120.89    2.80
   2   5   3  133.59    3.60
   2   5   3  111.09    3.70
  10  -5  -3   28.20    2.80
   5   5   3   33.90    2.70
   5 -10   3   28.60    3.30
   5   5   3   32.60    3.00
 -10   5   3   27.70    3.20
  -5  10  -3   36.20    2.50
  -6  -3  -3   64.49    2.30
   6   3   3   67.39    2.80
   3  -9   3   65.49    2.80
  -3   9  -3   61.99    3.60
   9  -6  -3   57.99    3.20
  -9   6   3   63.39    3.20
   6   0   3  577.04    4.50
   0   6  -3  602.64    5.40
  -6   6   3  581.34    4.70
   6  -6  -3  550.74    5.20
  -6   0  -3  558.14    4.60
   0  -6   3  549.15    5.60
   3   3  -3  217.08    4.80
  -3   6   3  211.18    5.00
   6  -3   3  193.58    3.10
   3  -6  -3  202.78    3.80
   3   3  -3  206.28    5.10
  -6   3  -3  192.68    3.20
  -6   0   3  181.98    4.10
   6   0  -3  180.28    3.70
   0   6   3  173.78    4.10
  -6   6  -3  189.68    3.80
   6  -6   3  169.98    3.00
   6  -9   3   17.00    3.30
   3   6   3   11.70    3.20
  -6   9  -3   15.70    2.50
   3   6   3   11.00    2.60
   9  -3  -3   10.50    2.80
  -9   3   3   10.90    3.20
  12  -6  -3   57.79    2.90
   6   6   3   53.79    2.30
   6 -12   3   53.39    3.10
 -12   6   3   55.59    3.10
   6   6   3   65.19    2.70
  -6  12  -3   62.49    2.90
  11  -7  -3  179.28    3.30
 -11   7   3  166.98    3.00
  -4  11  -3  195.38    3.00
   4 -11   3  182.88    3.50
   7   4   3  154.08    2.80
   7   4   3  189.88    2.60
  -8   7   3    0.80    3.10
   1  -8   3    3.40    2.40
  -1   8  -3    2.30    3.30
  -7  -1  -3    0.70    2.00
   7   1   3    4.80    2.40
   8  -7  -3    0.00    2.90
   7  -2   3  107.59    3.10
   2   5  -3  129.89    4.20
  -7   2  -3  114.09    3.30
  -5   7   3  115.39    4.00
   5  -7  -3  120.29    3.80
  -2   7   3   97.39    2.90
   2  -7  -3   90.19    3.90
  -7   5  -3   94.19    3.30
   7  -5   3   96.99    3.20
   5   2  -3   87.69    3.80
   5   2  -3   95.29    2.60
   1   7   3    3.00    3.10
   8  -1  -3    6.40    2.60
   7  -8   3    4.20    2.40
  -7   8  -3    6.90    3.10
   1   7   3    8.30    2.20
  -8   1   3    7.40    3.00
   4   7   3    5.00    2.10
   7 -11   3   -2.50    3.00
   4   7   3    4.90    2.90
 -11   4   3   -1.00    2.50
  11  -4  -3    0.40    2.40
  -7  11  -3   -1.20    2.90
   7 -14   3    8.10    2.00
  -7  14  -3    6.30    2.00
   7   7   3   11.00    2.30
  14  -7  -3    8.60    2.50
   7   7   3   11.20    2.50
 -14   7   3    9.10    2.80
   5 -13   3   15.40    2.30
   8   5   3   15.70    3.00
   8   5   3   19.00    2.60
  -5  13  -3   19.10    2.90
 -13   8   3   14.90    3.00
  13  -8  -3   13.70    2.60
  -8  -2  -3  116.99    3.20
  10  -8  -3  115.29    3.30
   2 -10   3  110.19    3.40
   8   2   3  122.49    3.00
  -2  10  -3  139.49    3.30
 -10   8   3  124.59    3.70
   7  -8  -3   61.39    3.20
  -1  -7   3   69.09    2.60
   8  -1   3   64.79    2.60
   1   7  -3   78.19    2.80
  -8   1  -3   61.09    2.20
  -7   8   3   66.39    3.40
  -4   8   3    2.20    2.40
   8  -4   3   -0.30    2.70
   4   4  -3   -1.70    3.50
  -8   4  -3    0.00    2.80
   4  -8  -3   -3.90    3.10
   4   4  -3    1.00    2.90
   1  -8  -3    3.80    3.30
  -7  -1   3    3.50    3.20
  -8   7  -3    5.60    2.90
   8  -7   3    1.50    2.80
   7   1  -3    4.00    2.80
  -1   8   3    1.70    3.30
   2   8   3   -0.60    3.10
   2   8   3    3.20    3.00
  -8  10  -3    2.30    2.20
   8 -10   3    2.40    2.20
  10  -2  -3    1.90    2.40
 -10   2   3    2.70    2.90
 -13   5   3    0.90    2.80
   8 -13   3   -0.10    2.50
  13  -5  -3    1.60    2.50
  -8  13  -3   -0.90    2.80
   5   8   3   -2.80    2.50
   5   8   3   -0.90    2.70
   8 -16   3   24.30    2.80
  -8  16  -3   20.00    2.70
  16  -8  -3   21.80    3.00
 -16   8   3   18.70    2.90
   8   8   3   25.20    2.10
   8   8   3   26.30    2.40
   6 -15   3   -2.20    3.10
   9   6   3    1.20    2.80
 -15   9   3   -0.80    3.00
  15  -9  -3   -4.10    2.50
   9   6   3    4.20    2.30
  -6  15  -3    0.50    2.70
 -12   9   3    4.80    2.80
   9   3   3    3.40    2.30
  12  -9  -3    6.90    1.80
  -3  12  -3    5.90    2.70
   3 -12   3    8.60    2.70
  -9  -3  -3    5.70    3.00
  -9   0  -3    0.20    2.90
  -9   9   3   -1.80    3.00
   0   9  -3   -3.50    3.20
   0  -9   3    6.30    3.20
   9  -9  -3    2.10    2.90
   9   0   3    4.10    1.90
  -6   9   3  121.59    3.70
   6  -9  -3  116.59    3.70
   9  -3   3  110.89    2.90
   3   6  -3  135.79    3.70
  -9   3  -3  117.99    3.00
   3   6  -3  123.59    3.90
   9  -6   3   41.40    2.20
   6   3  -3   47.20    2.80
  -9   6  -3   45.60    2.30
  -3   9   3   53.69    3.50
   3  -9  -3   41.30    2.70
   6   3  -3   44.70    3.70
   0   9   3   61.39    2.60
   9   0  -3   52.59    2.60
   0   9   3   45.20    3.40
  -9   0   3   53.09    3.20
   9  -9   3   57.99    2.30
  -9   9  -3   62.19    2.40
  -9  12  -3  189.48    2.70
   3   9   3  204.78    3.30
   9 -12   3  174.78    3.20
 -12   3   3  154.68    3.50
   3   9   3  162.78    3.20
  12  -3  -3  175.58    3.20
   9 -15   3    9.30    2.70
   6   9   3   15.80    3.20
  15  -6  -3   11.60    2.70
   6   9   3   12.10    2.60
 -15   6   3    8.10    2.70
  -9  15  -3   10.70    2.50
 -14  10   3   -0.70    3.00
  14 -10  -3   -0.70    2.40
  10   4   3    1.10    1.80
   4 -14   3   -0.50    2.30
  10   4   3    0.40    2.90
  -4  14  -3   -0.80    2.30
 -11  10   3    6.30    2.80
  -1  11  -3    7.10    2.20
  11 -10  -3    3.20    2.70
  10   1   3    2.50    2.40
   1 -11   3    2.70    3.10
 -10  -1  -3   -1.50    2.80
   2   8  -3    6.30    3.30
   8 -10  -3    5.90    2.80
 -10   2  -3    7.90    2.80
  -8  10   3    7.60    3.00
  10  -2   3    4.60    1.90
   2   8  -3    9.00    3.20
   5   5  -3   40.10    3.20
  -5  10   3   42.20    2.60
   5   5  -3   47.20    2.90
 -10   5  -3   44.70    2.20
   5 -10  -3   41.20    2.60
  10  -5   3   42.00    2.10
   8   2  -3  168.78    3.10
   8   2  -3  138.39    3.50
 -10   8  -3  173.48    2.70
  10  -8   3  160.08    3.00
   2 -10  -3  153.58    3.60
  -2  10   3  153.98    2.80
   1  10   3   34.90    2.30
  11  -1  -3   32.80    2.60
   1  10   3   38.00    2.90
 -10  11  -3   34.60    2.70
 -11   1   3   38.20    2.80
  10 -11   3   35.20    2.10
 -10  14  -3   12.90    2.70
  10 -14   3   14.60    2.60
 -14   4   3    8.30    2.80
   4  10   3   11.60    2.70
  14  -4  -3   12.30    2.60
   4  10   3   14.10    3.00
   2 -13   3    2.80    3.00
 -11  -2  -3    4.90    2.70
  11   2   3    2.00    2.20
 -13  11   3    4.30    2.90
  13 -11  -3   -0.20    2.00
  -2  13  -3    6.60    2.30
 -11   1  -3  103.69    3.10
   1  10  -3  128.69    3.50
  11  -1   3  102.49    2.20
   1  10  -3  108.09    3.60
  10 -11  -3  106.29    3.10
 -10  11   3  106.29    2.70
  11  -4   3   -0.10    2.50
   7 -11  -3    0.20    2.20
   4   7  -3    5.70    3.30
   4   7  -3    3.20    3.00
  -7  11   3   -2.10    2.10
 -11   4  -3    0.90    2.80
   7   4  -3  211.58    3.80
  11  -7   3  205.68    3.00
   4 -11  -3  202.58    3.80
  -4  11   3  220.88    3.10
 -11   7  -3  210.88    3.50
   7   4  -3  206.58    3.20
  11 -10   3    2.00    2.50
 -11  10  -3    2.90    2.50
  -1  11   3    0.60    2.90
  -1  11   3    2.30    2.60
  10   1  -3    4.20    2.20
   2  11   3   -2.40    2.80
 -11  13  -3    4.40    2.00
  11 -13   3    6.80    1.90
  13  -2  -3    2.00    2.60
   2  11   3    8.90    2.90
 -13   2   3    4.30    3.00
  15 -12  -3   51.49    3.10
 -15  12   3   49.30    3.30
   3 -15   3   48.20    3.30
  12   3   3   56.69    2.60
  12   3   3   41.30    3.20
  -3  15  -3   56.39    2.60
 -12   0  -3    1.60    2.80
  12   0   3    2.20    2.40
   0  12  -3   -1.60    3.10
 -12  12   3    3.70    2.00
  12 -12  -3    6.60    2.60
  12  -3   3   25.80    2.50
  -9  12   3   35.30    2.90
   3   9  -3   30.20    3.20
   9 -12  -3   22.60    2.20
   3   9  -3   27.60    3.30
 -12   3  -3   29.00    2.60
   6 -12  -3    0.10    2.80
  12  -6   3    0.60    1.90
   6   6  -3   -1.50    2.50
   6   6  -3   -6.60    3.20
 -12   6  -3    2.60    2.10
  -6  12   3    0.10    2.20
  -3  12   3   30.00    2.70
   9   3  -3   37.00    2.40
 -12   9  -3   36.80    3.00
   3 -12  -3   37.50    2.70
  12  -9   3   35.40    2.00
   9   3  -3   30.20    3.20
   0  12   3   34.70    2.80
  12 -12   3   33.60    2.60
 -12   0   3   30.60    3.30
   0  12   3   31.20    2.20
  12   0  -3   28.40    2.50
 -12  12  -3   32.80    2.70
 -15   3   3   30.00    3.40
  12 -15   3   26.10    2.20
 -12  15  -3   -0.30    2.40
   3  12   3   29.20    3.10
  15  -3  -3   25.50    2.90
   3  12   3   27.30    2.90
 -13  -1  -3    6.40    3.10
  14 -13  -3   11.90    2.50
 -14  13   3    5.80    2.90
  -1  14  -3   11.00    2.80
  13   1   3    4.50    2.50
  -1  14  -3    4.90    3.10
   2  11  -3    5.80    2.30
   2  11  -3    8.40    2.80
  13  -2   3    7.70    2.20
  11 -13  -3    4.60    2.70
 -13   2  -3    5.00    2.00
 -11  13   3    9.70    2.10
   5   8  -3    3.70    2.70
  -8  13   3    1.60    2.90
   5   8  -3    2.60    2.50
 -13   5  -3    3.60    2.70
   8 -13  -3    5.50    2.50
  13  -5   3    3.90    2.10
   5 -13  -3   43.10    2.80
   8   5  -3   43.50    3.30
   8   5  -3   49.20    2.70
 -13   8  -3   52.39    3.00
  13  -8   3   42.80    2.10
  -5  13   3   48.80    3.00
  -2  13   3    7.30    2.70
  11   2  -3    0.90    2.40
 -13  11  -3    1.00    2.60
  13 -11   3    4.60    2.40
  -2  13   3   -1.40    2.00
  11   2  -3    3.60    3.00
 -14   1   3    4.10    3.10
  13 -14   3    1.00    2.70
   1  13   3   -3.00    2.40
 -13  14  -3    5.10    2.30
   1  13   3    7.10    2.90
  14  -1  -3    1.90    2.30
 -14   1  -3   17.00    2.80
  13 -14  -3   12.80    2.60
   1  13  -3   19.60    2.40
 -13  14   3    6.80    3.00
  14  -1   3    9.60    2.40
   1  13  -3    4.80    3.10
   4  10  -3   48.80    2.40
   4  10  -3   44.40    3.10
  14  -4   3   47.40    2.50
  10 -14  -3   39.60    2.90
 -14   4  -3   43.70    2.80
 -10  14   3   48.60    2.30
   7 -14  -3    4.60    2.40
   7   7  -3    2.50    2.40
   7   7  -3    3.70    3.10
  14  -7   3    3.10    2.30
  -7  14   3    0.00    2.70
 -14   7  -3    0.90    2.70
 -14  10  -3    6.20    2.60
   4 -14  -3    2.40    2.00
  10   4  -3    3.80    2.20
  14 -10   3    1.50    2.40
  -4  14   3   -3.30    2.50
  10   4  -3    3.20    3.40
  -1  14   3    0.20    2.30
  -1  14   3    3.80    2.80
 -14  13  -3    6.60    2.60
  13   1  -3    3.60    3.20
  13   1  -3    3.30    2.60
  14 -13   3    2.70    2.50
 -12  15   3    4.20    2.20
  15  -3   3    3.50    2.00
 -15   3  -3    2.80    3.10
   3  12  -3    9.30    2.90
   3  12  -3    7.60    3.30
  12 -15  -3   -2.60    2.90
   6   9  -3   41.60    2.80
   9 -15  -3   34.30    3.10
  -9  15   3   38.80    2.40
 -15   6  -3   38.10    2.80
  15  -6   3   33.50    2.60
   6   9  -3   38.50    2.80
   9   6  -3   28.50    2.80
 -15   9  -3   28.10    2.80
  -6  15   3   31.10    2.60
  15  -9   3   28.40    2.50
   9   6  -3   25.80    3.10
   6 -15  -3   26.20    2.80
  15 -12   3   13.00    2.50
  12   3  -3   15.10    2.50
  12   3  -3    9.00    3.20
  -3  15   3    0.20    2.80
  -3  15   3   17.30    2.70
 -15  12  -3   16.60    2.80
   8 -16  -3    3.10    3.00
   8   8  -3    8.80    3.20
  -8  16   3   12.10    2.30
  16  -8   3   15.40    2.70
   8   8  -3   12.10    2.80
 -16   8  -3   18.90    2.80
   1  -1  -4 1494.85   12.50
   0   1  -4 1460.55   11.10
  -1   0  -4 1403.96    9.30
   0  -1   4 1403.86   11.70
  -1   1   4 1447.06   12.20
   1   0   4 1399.76    9.30
   2   1   4 3760.62   11.00
   3  -2  -4 3711.43   18.30
   1  -3   4 3870.71   13.70
  -2  -1  -4 3700.63   11.10
  -3   2   4 4056.09   18.70
  -1   3  -4 3908.01   12.90
  -2   2  -4 1592.44    8.50
   2  -2   4 1540.45    8.60
   0   2   4 1626.94    9.30
   0  -2  -4 1658.43    8.70
  -5   3   4  657.83    6.20
   5  -3  -4  687.43    6.90
   2  -5   4  707.63    5.60
   3   2   4  669.43    4.80
  -2   5  -4  717.93    6.20
  -3  -2  -4  680.83    4.90
   2  -3  -4  598.64    6.30
  -2   3   4  597.74    6.20
   1   2  -4  619.44    7.60
   3  -1   4  578.14    5.50
  -1  -2   4  572.24    8.00
  -3   1  -4  573.74    4.90
   3  -4   4 1842.32    8.20
   1   3   4 1928.81    7.90
  -4   1   4 1944.71   13.70
   4  -1  -4 1861.31   13.40
  -3   4  -4 1868.41    7.60
  -4  -3  -4  443.46    4.40
   3  -7   4  434.16    4.90
  -7   4   4  400.06    4.80
   4   3   4  426.96    4.20
  -3   7  -4  441.16    4.00
   7  -4  -4  406.66    4.80
   4   0   4  110.89    4.00
  -4   4   4  115.09    5.00
   4  -4  -4  108.69    3.50
   0   4  -4  114.79    4.70
  -4   0  -4  106.49    3.10
   0  -4   4  109.99    5.20
   4  -3   4  896.71    6.00
  -4   3  -4  953.20    5.60
   3   1  -4 1009.00   10.40
  -1   4   4  928.91    6.80
   1  -4  -4  919.01    6.20
   3   1  -4 1017.20    9.40
  -4   6  -4 1121.79    5.60
   2   4   4 1144.39    5.60
   6  -2  -4 1067.29    7.60
   4  -6   4 1089.19    5.70
   2   4   4  954.10    5.70
  -6   2   4 1096.79    7.70
   5   4   4  182.88    2.70
   4  -9   4  177.48    3.20
  -4   9  -4  181.88    3.10
  -9   5   4  157.18    3.80
   9  -5  -4  171.48    3.50
  -6   5   4  921.51    6.60
  -5  -1  -4  909.51    5.40
   6  -5  -4  906.31    6.30
   1  -6   4  894.11    5.80
  -1   6  -4  920.01    6.20
   5   1   4  892.11    5.20
  -2  -3   4  610.34    6.70
   3  -5  -4  638.54    6.40
   5  -2   4  599.34    4.50
   2   3  -4  644.44    6.90
  -3   5   4  653.73    5.60
  -5   2  -4  616.24    4.60
  -5   5  -4  801.12    4.90
   5   0  -4  794.82    7.20
   5  -5   4  754.52    5.40
  -5   0   4  816.32    7.70
   0   5   4  912.71    5.50
   0   5   4  771.42    5.10
   3   5   4  943.01    4.80
   5  -8   4 1061.29    5.60
  -5   8  -4 1087.19    5.10
  -8   3   4 1051.39    6.70
   3   5   4 1147.39    5.50
   8  -3  -4 1039.50    6.40
   5 -11   4  651.03    4.70
   6   5   4  708.93    4.30
   6   5   4  587.44    3.90
 -11   6   4  585.54    4.70
  -5  11  -4  710.53    4.60
  11  -6  -4  638.74    4.70
  -6  -2  -4  544.65    4.30
  -8   6   4  515.95    4.40
   6   2   4  537.65    4.10
   8  -6  -4  515.55    4.70
   2  -8   4  511.25    4.80
  -2   8  -4  550.44    4.70
  -6   1  -4 1028.20    5.10
   6  -1   4  991.90    5.40
   5  -6  -4 1066.99    6.00
   1   5  -4 1059.79    7.00
  -5   6   4 1064.19    6.20
  -1  -5   4  995.90    6.40
   2  -6  -4 2612.54    9.00
   4   2  -4 2652.73   12.00
   6  -4   4 2544.45    7.90
  -2   6   4 2697.13    8.70
  -6   4  -4 2625.34    7.80
   4   2  -4 2742.33   10.60
  -6   7  -4  383.96    4.00
   1   6   4  418.86    3.70
  -7   1   4  366.06    5.20
   1   6   4  357.96    3.60
   6  -7   4  359.96    4.00
   7  -1  -4  351.66    4.40
   4   6   4   63.49    2.60
   6 -10   4   67.69    2.50
  -6  10  -4   69.29    2.50
  10  -4  -4   62.29    3.00
   4   6   4   71.79    3.10
 -10   4   4   61.79    3.10
   7   6   4   64.39    3.10
   7   6   4   77.69    2.80
  13  -7  -4   71.09    3.00
   6 -13   4   70.49    2.90
 -13   7   4   56.59    3.10
  -6  13  -4   73.89    2.30
  -3  10  -4  380.46    3.50
 -10   7   4  343.67    4.10
   3 -10   4  342.87    4.20
  10  -7  -4  337.77    4.00
  -7  -3  -4  365.96    3.90
   7   3   4  373.36    3.60
   0   7  -4 1220.28    6.30
   0  -7   4 1116.89    6.40
   7  -7  -4 1185.08    6.20
  -7   7   4 1189.78    6.40
   7   0   4 1169.38    4.90
  -7   0  -4 1177.98    5.50
  -4   7   4  152.78    3.20
   7  -3   4  149.49    2.60
   4  -7  -4  169.58    4.00
  -7   3  -4  151.48    3.40
   3   4  -4  165.18    4.40
   3   4  -4  164.58    3.30
  -7   6  -4   86.19    3.20
   1  -7  -4   81.69    2.70
   7  -6   4   72.79    3.10
  -1   7   4   71.89    3.60
   6   1  -4   79.69    3.10
   9  -2  -4   44.30    3.00
  -9   2   4   44.30    3.30
   2   7   4   43.20    3.50
   2   7   4   57.69    3.30
   7  -9   4   46.00    2.50
  -7   9  -4   51.79    2.50
 -12   5   4  103.59    3.20
   7 -12   4  125.89    2.50
   5   7   4  138.99    3.10
  12  -5  -4  127.89    3.20
   5   7   4  116.09    3.00
  -7  12  -4  139.59    3.20
   8   7   4  122.49    2.80
  15  -8  -4  133.99    3.40
   8   7   4  145.39    2.60
   7 -15   4  115.49    3.30
  -7  15  -4  138.79    2.60
 -15   8   4  110.99    3.30
   4 -12   4  218.58    3.00
 -12   8   4  214.38    3.70
  12  -8  -4  220.18    3.60
  -4  12  -4  234.28    3.40
   8   4   4  231.58    2.80
   1  -9   4   16.00    2.60
  -8  -1  -4   18.40    2.10
   9  -8  -4   18.90    2.10
  -9   8   4   20.00    3.00
   8   1   4   21.40    2.50
  -1   9  -4   17.60    2.50
   2   6  -4  432.76    4.80
  -6   8   4  425.56    4.50
   8  -2   4  395.16    3.20
  -8   2  -4  408.56    3.80
   6  -8  -4  406.86    3.70
   3  -8  -4  251.37    3.90
   5   3  -4  255.37    3.80
  -8   5  -4  246.98    2.90
  -3   8   4  244.38    4.00
   5   3  -4  251.97    4.70
   8  -5   4  237.18    2.80
   8   0  -4  405.56    4.60
   0   8   4  479.45    3.90
  -8   8  -4  425.26    4.30
  -8   0   4  413.36    5.30
   8  -8   4  397.46    3.50
   0   8   4  387.46    4.30
   3   8   4  675.53    4.60
   8 -11   4  590.14    4.20
  11  -3  -4  572.34    4.70
   3   8   4  568.04    3.90
 -11   3   4  508.25    4.90
  -8  11  -4  621.54    4.50
   6   8   4   42.20    3.10
 -14   6   4   35.20    3.10
   8 -14   4   41.10    2.30
   6   8   4   51.69    2.90
  -8  14  -4   42.70    2.90
  14  -6  -4   46.00    2.80
  -5  14  -4   22.20    2.30
   9   5   4   20.40    2.70
  14  -9  -4   19.20    2.80
   5 -14   4   16.30    2.90
   9   5   4   20.60    2.80
 -14   9   4   21.40    3.10
  11  -9  -4   73.69    2.30
 -11   9   4   78.09    3.10
  -9  -2  -4   71.69    2.30
  -2  11  -4   82.49    3.30
   2 -11   4   73.99    3.30
   9   2   4   78.29    2.70
   1   8  -4  359.06    3.80
  -1  -8   4  321.47    4.10
  -9   1  -4  333.67    3.60
   9  -1   4  341.57    3.00
  -8   9   4  333.57    4.20
   8  -9  -4  332.77    4.00
   9  -4   4  973.80    4.80
  -9   4  -4 1007.80    5.00
  -5   9   4 1024.90    5.80
   5  -9  -4  968.50    5.60
   4   5  -4 1026.40    6.60
   4   5  -4 1101.39    6.10
   9  -7   4  961.50    4.60
   2  -9  -4  952.70    5.40
   7   2  -4 1014.60    6.10
  -2   9   4  986.80    5.40
  -9   7  -4 1043.20    5.40
   7   2  -4  937.81    6.60
 -10   1   4  109.59    3.40
   9 -10   4   98.19    2.30
  -9  10  -4  110.49    2.50
  10  -1  -4  106.19    3.10
   1   9   4  102.39    3.00
   1   9   4  119.59    2.70
  -9  13  -4  153.28    2.90
 -13   4   4  117.09    3.70
   9 -13   4  134.09    3.00
   4   9   4  135.49    3.20
  13  -4  -4  141.19    3.10
   4   9   4  154.08    3.30
   9 -16   4   38.30    2.20
  16  -7  -4   41.10    2.80
   7   9   4   49.20    2.40
   7   9   4   43.70    3.10
 -16   7   4   36.10    3.40
  13 -10  -4   40.50    2.70
 -13  10   4   44.30    2.90
  10   3   4   46.40    2.50
  -3  13  -4   51.39    2.90
   3 -13   4   33.20    3.20
 -10  -3  -4   43.10    2.80
   0 -10   4  320.17    4.10
 -10   0  -4  335.17    3.70
  10 -10  -4  326.37    3.30
  10   0   4  342.87    3.40
   0  10  -4  362.56    4.00
 -10  10   4  349.07    3.50
  -7  10   4  281.87    4.00
  10  -3   4  274.07    2.80
 -10   3  -4  275.37    3.50
   3   7  -4  304.47    4.40
   7 -10  -4  286.27    3.70
   3   7  -4  326.87    4.10
  -4  10   4   33.80    3.20
   6   4  -4   42.70    3.30
   4 -10  -4   38.00    3.10
   6   4  -4   37.90    2.70
 -10   6  -4   37.40    2.80
  10  -6   4   34.60    2.60
  -1  10   4  468.05    3.80
   9   1  -4  462.15    4.20
  10  -9   4  437.46    3.60
 -10   9  -4  488.85    3.50
  -1  10   4  528.65    4.60
 -12   2   4  108.49    3.40
   2  10   4  102.39    2.50
  10 -12   4  109.59    2.30
 -10  12  -4  105.59    3.00
   2  10   4  106.19    3.00
  12  -2  -4  105.19    2.80
  15  -5  -4    3.50    2.40
 -10  15  -4    2.10    2.00
   5  10   4   11.20    2.80
  10 -15   4    4.50    2.70
   5  10   4    1.70    2.20
 -15   5   4    0.20    3.10
  11   4   4  120.29    3.40
   4 -15   4  131.99    3.00
  15 -11  -4  152.98    3.30
  11   4   4  150.08    3.00
 -15  11   4  154.48    3.80
  -4  15  -4  165.08    3.10
   1 -12   4   49.70    2.50
  11   1   4   56.49    2.50
 -12  11   4   61.49    3.00
  -1  12  -4   58.59    3.10
  12 -11  -4   51.79    2.90
 -11  -1  -4   50.49    2.20
   9 -11  -4  128.29    2.70
  11  -2   4  128.99    2.30
   2   9  -4  143.19    2.90
 -11   2  -4  126.59    2.50
  -9  11   4  124.89    3.40
   2   9  -4  143.59    3.50
   6 -11  -4  283.67    3.70
 -11   5  -4  297.27    3.10
   5   6  -4  322.77    3.80
  -6  11   4  301.67    3.20
   5   6  -4  312.97    4.30
  11  -5   4  282.47    2.80
   3 -11  -4  141.19    3.40
   8   3  -4  137.09    3.60
  -3  11   4  139.39    3.50
 -11   8  -4  151.38    2.60
  11  -8   4  140.19    2.80
   8   3  -4  151.28    3.10
 -11  11  -4   67.69    2.70
  11   0  -4   61.99    2.80
  11 -11   4   64.59    2.10
 -11   0   4   68.29    3.30
   0  11   4   72.09    2.40
   0  11   4   69.99    2.80
   3  11   4   43.30    2.90
  11 -14   4   52.19    2.50
 -11  14  -4   45.70    2.30
   3  11   4   49.10    3.10
 -14   3   4   21.50    3.30
  14  -3  -4   46.70    2.60
   2 -14   4  129.49    3.50
  -2  14  -4  157.08    3.60
  12   2   4  153.28    2.50
 -14  12   4  138.19    3.00
  14 -12  -4  134.59    3.20
 -12  -2  -4  138.49    3.70
  12  -1   4  249.97    3.10
 -11  12   4  239.98    3.00
  11 -12  -4  219.18    3.30
   1  11  -4  259.57    3.80
 -12   1  -4  244.28    3.50
   1  11  -4  252.47    3.20
  12  -4   4   70.59    2.60
 -12   4  -4   73.09    3.20
   4   8  -4   79.19    3.20
   4   8  -4   76.19    2.30
   8 -12  -4   72.29    3.10
  -8  12   4   75.59    3.00
   7   5  -4   86.59    2.90
  12  -7   4   77.59    2.20
  -5  12   4   83.39    2.40
 -12   7  -4   91.29    3.00
   7   5  -4   84.39    3.00
   5 -12  -4   77.99    3.00
  -2  12   4  117.79    2.60
  10   2  -4  105.39    2.80
  12 -10   4  101.69    2.80
 -12  10  -4  100.59    3.00
  10   2  -4   96.59    3.60
  -2  12   4  111.09    3.10
  13  -1  -4   67.49    2.90
 -12  13  -4   69.89    2.50
   1  12   4   75.19    2.50
   1  12   4   63.19    3.20
 -13   1   4   78.49    3.40
  12 -13   4   65.69    2.80
  13 -13  -4   14.10    2.10
  13   0   4    1.70    1.90
 -13  13   4   15.70    2.20
   0  13  -4   13.60    3.10
 -13   0  -4   14.90    2.90
   0  13  -4   10.00    3.30
   3  10  -4   37.40    2.90
 -10  13   4   36.30    2.80
 -13   3  -4   34.80    2.20
   3  10  -4   38.20    3.00
  13  -3   4   29.30    2.00
  10 -13  -4   29.10    2.70
 -13   6  -4   12.00    2.80
   6   7  -4   18.10    2.40
   6   7  -4   15.40    2.90
  13  -6   4   11.90    2.20
  -7  13   4   15.10    2.60
   7 -13  -4   14.30    2.10
  -4  13   4  177.18    2.70
 -13   9  -4  191.88    3.50
   9   4  -4  172.88    4.00
  13  -9   4  176.78    3.00
   4 -13  -4  162.18    2.60
   9   4  -4  184.08    3.30
  -1  13   4  151.58    3.30
 -13  12  -4  171.18    3.20
  13 -12   4  155.28    3.10
  -1  13   4  177.58    3.20
  12   1  -4  152.98    3.70
  12   1  -4  154.28    3.30
 -12  14   4   24.10    3.00
  12 -14  -4   17.90    2.60
   2  12  -4   26.40    3.10
 -14   2  -4   20.60    2.20
   2  12  -4   21.10    3.10
  14  -2   4   18.80    2.40
   5   9  -4  329.07    3.90
   5   9  -4  286.67    4.00
  -9  14   4  287.67    3.10
 -14   5  -4  274.47    3.20
   9 -14  -4  265.07    3.50
  14  -5   4  270.87    2.90
   8   6  -4  189.88    4.20
   6 -14  -4  151.58    3.20
  -6  14   4  180.68    3.40
  14  -8   4  172.38    2.90
   8   6  -4  189.18    3.30
 -14   8  -4  185.08    3.50
  11   3  -4   10.00    3.20
  11   3  -4    9.00    2.50
 -14  11  -4    9.60    2.60
  -3  14   4    3.60    2.00
  14 -11   4    7.50    2.40
  -3  14   4    5.90    2.80
 -15   4  -4   67.09    3.00
  11 -15  -4   60.49    3.00
   4  11  -4   68.69    3.20
   4  11  -4   69.89    3.70
  15  -4   4   68.19    2.80
 -11  15   4   70.29    3.10
   8 -15  -4   42.10    2.20
 -15   7  -4   45.00    3.00
   7   8  -4   47.90    2.90
   7   8  -4   48.50    3.40
  -8  15   4   45.70    2.30
  15  -7   4   53.19    2.50
   5 -15  -4   75.39    2.80
 -15  10  -4   83.19    2.50
  -5  15   4   84.69    3.00
  15 -10   4   89.39    2.30
  10   5  -4   82.89    3.80
  10   5  -4   91.39    3.00
   7 -16  -4    4.70    2.20
   9   7  -4   11.60    3.40
  -7  16   4    0.50    3.10
  16  -9   4    3.40    2.00
  -1   0   5  183.08    6.70
   1   0  -5  186.08    6.40
  -1   1  -5  185.58    4.00
   0   1   5  185.78    4.30
   1  -1   5  176.98    5.20
   0  -1  -5  189.88    4.20
   0  -2   5 1845.82   11.40
  -2   2   5 1844.72   12.00
  -2   0  -5 1765.32    7.80
   2   0   5 1803.72    8.30
   0   2  -5 1767.52   10.10
  -3   1   5 2341.67   23.10
   3  -1  -5 2210.48   24.80
   2  -3   5 2208.98    9.30
  -1  -2  -5 2289.47    8.60
  -2   3  -5 2277.57    8.80
   1   2   5 2252.17    8.60
  -3  -1  -5  877.81    5.80
  -1   4  -5  903.01    6.60
   4  -3  -5  889.71    8.20
   1  -4   5  885.91    7.20
   3   1   5  862.71    5.90
  -4   3   5  935.11    8.40
  -2  -1   5  655.63   11.00
   3  -2   5  646.44    5.00
  -1   3   5  767.52    6.10
  -3   2  -5  674.63    4.90
  -1   3   5  642.24    5.60
   2   1  -5  690.93   10.30
  -2  -3  -5  744.03    4.90
  -5   2   5  708.33    8.10
   5  -2  -5  718.83    8.40
   3  -5   5  695.63    6.00
  -3   5  -5  717.83    5.80
   2   3   5  746.43    5.60
   4   2   5  150.28    2.90
  -4  -2  -5  139.39    2.80
   6  -4  -5  144.69    4.10
   2  -6   5  147.79    3.40
  -6   4   5  147.19    4.10
  -2   6  -5  150.68    3.20
  -1  -3   5   19.00    4.70
  -3   4   5   16.20    4.30
   1   3  -5   22.60    4.20
   3  -4  -5   19.20    4.50
   4  -1   5   18.30    2.70
  -4   1  -5   18.90    2.70
   0   4   5  380.06    5.20
  -4   4  -5  410.66    5.00
   4   0  -5  399.56    8.20
   4  -4   5  376.76    5.00
   0   4   5  460.45    5.70
   4   0  -5  394.46    9.50
  -4   7  -5 1080.19    5.30
   7  -3  -5 1000.70    7.10
  -7   3   5  998.30    7.20
   3   4   5 1059.29    4.90
   4  -7   5 1025.50    5.70
  -8   5   5   31.00    3.30
   8  -5  -5   27.00    3.20
   3  -8   5   26.80    3.40
   5   3   5   33.50    2.80
  -5  -3  -5   25.60    2.10
  -3   8  -5   23.50    2.40
   5  -5  -5  402.16    4.50
   5   0   5  393.26    3.60
   0   5  -5  409.76    4.50
  -5   5   5  415.36    4.80
   0  -5   5  392.16    5.60
  -5   0  -5  390.56    4.20
   3   2  -5 1883.51   10.70
  -5   3  -5 1819.02    7.30
  -2   5   5 1753.32    8.20
   3   2  -5 1838.32   11.50
   5  -3   5 1660.53    6.90
   2  -5  -5 1672.93    8.30
   6  -1  -5  354.76    5.00
  -5   6  -5  380.06    4.30
  -6   1   5  363.86    5.40
   5  -6   5  378.96    4.20
   1   5   5  351.96    3.60
   1   5   5  411.36    4.50
  -5   9  -5  141.89    3.00
   9  -4  -5  133.09    3.70
   4   5   5  145.89    3.40
  -9   4   5  126.29    3.70
   4   5   5  123.79    2.80
   5  -9   5  136.09    3.80
 -10   6   5  395.36    4.40
   4 -10   5  444.56    4.30
  -6  -4  -5  476.35    3.60
  -4  10  -5  474.35    4.20
  10  -6  -5  435.66    4.40
   6   4   5  474.05    4.00
   7  -6  -5  903.11    5.50
  -6  -1  -5  950.70    5.00
  -1   7  -5  987.30    5.90
   1  -7   5  932.41    5.50
   6   1   5  940.61    4.80
  -7   6   5  929.11    6.20
  -4   6   5  278.27    4.70
   2   4  -5  280.27    4.80
   6  -2   5  255.77    3.10
   4  -6  -5  271.57    3.90
  -6   2  -5  259.17    3.80
  -2  -4   5  252.37    4.90
   5   1  -5  708.23    6.50
   5   1  -5  683.83    7.20
  -6   5  -5  695.33    4.30
   6  -5   5  644.94    4.20
  -1   6   5  679.53    5.20
  -6   8  -5  392.16    4.20
   6  -8   5  378.76    3.40
  -8   2   5  357.76    4.80
   2   6   5  407.46    3.60
   8  -2  -5  368.56    4.60
   2   6   5  348.37    4.20
   5   6   5  233.48    2.80
  -6  11  -5  277.57    3.00
   6 -11   5  256.67    3.60
   5   6   5  275.77    3.40
  11  -5  -5  256.67    4.00
 -11   5   5  219.08    3.90
   7   5   5  274.47    3.50
   7   5   5  223.98    2.90
   5 -12   5  252.67    3.50
  12  -7  -5  254.47    3.80
 -12   7   5  214.98    3.80
  -5  12  -5  272.87    3.00
  -7  -2  -5   55.39    3.10
   2  -9   5   54.49    3.70
  -2   9  -5   58.19    2.60
   9  -7  -5   58.99    3.00
  -9   7   5   51.19    3.40
   7   2   5   56.49    2.20
  -1  -6   5  730.73    5.80
   6  -7  -5  760.22    4.90
  -7   1  -5  761.52    4.70
   7  -1   5  755.72    4.50
   1   6  -5  792.92    5.80
  -6   7   5  775.72    5.10
   7  -4   5  203.98    3.30
   4   3  -5  219.48    4.70
   4   3  -5  219.38    3.90
  -7   4  -5  203.58    2.80
  -3   7   5  213.08    4.00
   3  -7  -5  198.98    4.10
  -7   7  -5  120.19    2.60
  -7   0   5  120.69    4.30
   7   0  -5  107.79    3.40
   0   7   5  103.79    3.50
   7  -7   5  110.79    2.50
   0   7   5  133.69    2.80
   3   7   5  130.29    2.60
   3   7   5  119.09    3.30
 -10   3   5  100.39    3.60
   7 -10   5  105.29    2.50
  10  -3  -5  113.39    3.20
  -7  10  -5  120.99    3.40
   6   7   5    2.40    2.70
 -13   6   5    0.90    3.00
   7 -13   5    5.90    2.10
   6   7   5    1.50    2.10
  13  -6  -5    4.60    2.70
  -7  13  -5    7.30    2.70
   6 -14   5   94.39    2.70
   8   6   5   99.79    3.00
   8   6   5   84.49    2.50
  14  -8  -5   97.39    2.90
 -14   8   5   83.79    3.20
  -6  14  -5  105.89    3.00
   3 -11   5  299.17    3.90
 -11   8   5  301.37    4.00
  -3  11  -5  314.77    3.90
  11  -8  -5  306.17    3.70
  -8  -3  -5  316.67    3.80
   8   3   5  318.07    2.90
   0  -8   5  287.57    4.20
   8  -8  -5  283.17    3.80
   8   0   5  299.47    3.30
   0   8  -5  308.87    4.20
  -8   8   5  280.87    4.20
  -8   0  -5  296.77    3.50
  -5   8   5  503.15    4.10
   5  -8  -5  466.35    4.00
   3   5  -5  530.15    5.40
   3   5  -5  545.15    5.20
   8  -3   5  473.95    3.90
  -8   3  -5  488.35    4.00
   6   2  -5   83.79    3.10
   6   2  -5   84.49    4.10
  -2   8   5   96.59    3.60
   8  -6   5   70.79    2.80
  -8   6  -5   88.49    3.00
   2  -8  -5   83.39    3.50
   1   8   5    4.70    3.20
   9  -1  -5    4.60    2.70
  -8   9  -5   11.00    3.00
   1   8   5    0.10    2.30
   8  -9   5    6.30    2.90
  -9   1   5    5.90    3.20
 -12   4   5  244.78    3.80
   4   8   5  276.87    3.50
   8 -12   5  276.47    3.40
  12  -4  -5  288.87    3.80
   4   8   5  327.87    3.60
  -8  12  -5  310.47    3.60
   7   8   5  104.29    3.40
   8 -15   5  102.39    2.50
   7   8   5  124.29    2.60
  15  -7  -5  111.29    3.20
 -15   7   5  101.39    3.40
  -8  15  -5  124.99    2.90
 -13   9   5   31.20    3.10
   4 -13   5   29.60    3.20
  13  -9  -5   35.80    2.10
  -4  13  -5   35.90    2.70
   9   4   5   34.50    2.50
 -10   9   5   86.79    3.20
  10  -9  -5   78.89    3.10
   1 -10   5   78.89    2.80
  -9  -1  -5   84.79    3.10
  -1  10  -5   87.39    3.60
   9   1   5   86.09    2.80
   7  -9  -5   90.19    2.70
  -7   9   5  107.79    3.60
   9  -2   5  105.09    3.00
  -9   2  -5  100.89    3.20
   2   7  -5  105.19    3.50
  -9   5  -5  108.89    2.60
   4  -9  -5  110.09    3.90
   5   4  -5  116.19    4.10
   5   4  -5  118.29    3.50
  -4   9   5  109.89    3.90
   9  -5   5  101.79    2.50
  -1   9   5 1335.57    5.80
   9  -8   5 1058.09    5.10
   8   1  -5 1030.50    7.40
  -1   9   5 1085.29    5.00
   8   1  -5 1101.19    6.40
  -9   8  -5 1172.08    5.00
  -9  11  -5  296.07    3.00
   2   9   5  320.27    3.70
   2   9   5  259.17    3.10
   9 -11   5  275.37    3.40
 -11   2   5  283.17    4.30
  11  -2  -5  272.97    3.80
  -9  14  -5   52.49    2.20
   5   9   5   32.00    3.20
   5   9   5   46.40    2.80
  14  -5  -5   41.30    2.80
   9 -14   5   34.20    2.80
 -14   5   5   41.40    3.30
  10   5   5   17.00    3.10
  15 -10  -5   17.30    2.70
 -15  10   5   10.60    3.20
  10   5   5   22.20    2.50
  -5  15  -5   26.60    2.90
   5 -15   5   16.60    2.50
   2 -12   5    6.00    3.20
  12 -10  -5   -0.90    2.80
  10   2   5   -2.00    1.80
  -2  12  -5    5.20    2.90
 -12  10   5   -0.30    3.20
 -10  -2  -5    2.00    2.00
  10  -1   5  180.38    3.10
   9 -10  -5  184.48    3.30
   1   9  -5  193.38    3.70
  -1  -9   5  174.38    3.10
 -10   1  -5  190.18    3.10
  -9  10   5  182.68    3.50
   4   6  -5  703.53    5.60
   6 -10  -5  660.13    4.70
   4   6  -5  731.43    4.70
  10  -4   5  650.13    3.70
  -6  10   5  719.23    4.90
 -10   4  -5  671.63    4.00
   7   3  -5  184.88    3.20
   3 -10  -5  186.88    3.70
   7   3  -5  191.98    4.00
  -3  10   5  179.98    3.50
 -10   7  -5  206.48    3.40
  10  -7   5  180.88    3.10
  10   0  -5  129.69    3.10
   0  10   5  128.69    2.50
  10 -10   5  124.79    3.10
   0  10   5  150.88    3.20
 -10  10  -5  138.49    2.50
 -10  13  -5   47.20    2.10
  10 -13   5   46.10    2.70
   3  10   5   46.60    2.80
   3  10   5   51.49    3.10
 -13   3   5   43.30    3.30
  13  -3  -5   39.40    2.80
 -14  11   5  231.88    4.00
  14 -11  -5  217.38    3.60
   3 -14   5  203.08    3.10
  11   3   5  227.38    3.10
  -3  14  -5  252.27    3.20
 -11  11   5  361.56    3.50
  11 -11  -5  349.27    3.90
  11   0   5  355.26    3.00
 -11   0  -5  358.36    3.30
   0  11  -5  392.56    3.60
   0 -11   5  327.97    4.20
  11  -3   5  128.39    2.80
 -11   3  -5  132.79    2.50
   8 -11  -5  127.09    2.50
   3   8  -5  140.59    3.70
   3   8  -5  151.48    2.90
  -8  11   5  131.09    3.40
   5 -11  -5  117.89    2.70
  -5  11   5  120.39    2.60
   6   5  -5  120.39    3.40
 -11   6  -5  118.39    3.00
   6   5  -5  121.59    2.90
  11  -6   5  114.49    2.80
  -2  11   5  157.28    2.80
   9   2  -5  139.79    3.90
 -11   9  -5  155.58    2.60
   9   2  -5  140.39    3.30
  11  -9   5  145.39    2.90
  -2  11   5  141.19    3.20
 -12   1   5   44.80    3.30
  12  -1  -5   38.40    2.70
 -11  12  -5   39.40    2.80
   1  11   5   33.40    2.10
  11 -12   5   43.80    2.50
   1  11   5   51.59    2.20
 -11  15  -5   78.99    2.40
   4  11   5   81.79    3.30
  11 -15   5   69.59    2.90
  15  -4  -5   80.29    3.20
   4  11   5   75.29    2.60
 -15   4   5    4.00    3.80
  12   1   5   71.79    2.70
  -1  13  -5   73.09    3.30
   1 -13   5   63.29    3.00
 -12  -1  -5   71.39    2.90
 -13  12   5   80.29    3.00
  13 -12  -5   67.59    2.80
  10 -12  -5   74.99    3.00
   2  10  -5   81.79    3.10
   2  10  -5   83.69    2.60
 -12   2  -5   75.99    3.00
 -10  12   5   70.89    3.00
  12  -2   5   68.39    2.00
  -7  12   5   23.70    3.10
  12  -5   5   28.60    2.50
 -12   5  -5   26.50    3.00
   7 -12  -5   25.40    3.00
   5   7  -5   24.80    3.30
   5   7  -5   27.20    2.60
   8   4  -5  156.38    3.70
  -4  12   5  149.39    2.60
  12  -8   5  139.59    2.80
 -12   8  -5  153.68    3.30
   4 -12  -5  135.39    3.00
   8   4  -5  147.09    2.90
  11   1  -5  133.99    3.20
 -12  11  -5  147.79    2.50
  -1  12   5  130.49    3.10
  12 -11   5  135.49    2.80
  -1  12   5  155.88    2.60
  11   1  -5  133.89    3.90
   2  12   5    1.30    2.30
  12 -14   5   13.20    2.60
   2  12   5   21.40    3.00
 -12  14  -5    9.60    3.00
 -14   2   5   14.70    3.30
  14  -2  -5   11.20    2.70
 -12  13   5    5.60    3.00
  12 -13  -5   15.50    2.60
  13  -1   5   10.10    2.50
 -13   1  -5   24.90    2.20
   1  12  -5   13.40    2.40
   1  12  -5   14.90    3.30
   4   9  -5  116.49    3.20
   9 -13  -5   85.59    3.00
  -9  13   5  105.89    3.20
 -13   4  -5  111.89    2.90
   4   9  -5  111.29    3.40
  13  -4   5  102.99    2.60
   7   6  -5   28.90    3.30
   7   6  -5   32.20    2.70
  -6  13   5   29.20    2.70
  13  -7   5   32.60    2.60
 -13   7  -5   23.10    2.90
   6 -13  -5   29.40    2.60
  10   3  -5   20.70    3.50
  -3  13   5   13.00    2.80
  -3  13   5   16.70    2.10
  13 -10   5   14.90    2.50
 -13  10  -5   14.20    2.90
  10   3  -5   16.20    2.60
  13   0  -5  127.59    4.30
  13 -13   5  129.79    3.10
 -13  13  -5  147.09    3.30
  13   0  -5  133.69    3.40
   0  13   5  128.69    3.40
   0  13   5  148.19    2.80
  11 -14  -5   11.60    2.80
  14  -3   5   13.70    1.90
 -14   3  -5   21.60    2.70
   3  11  -5   17.00    2.40
 -11  14   5   25.20    3.00
   3  11  -5   16.80    3.00
   6   8  -5  123.09    3.80
  -8  14   5  112.29    3.10
   6   8  -5  130.49    3.00
   8 -14  -5  105.39    3.00
  14  -6   5  113.99    2.30
 -14   6  -5  120.09    3.20
   9   5  -5  285.97    4.60
  -5  14   5  273.17    3.00
   5 -14  -5  247.28    3.00
  14  -9   5  273.77    3.30
 -14   9  -5  299.07    3.70
   9   5  -5  296.57    3.80
  12   2  -5   52.49    3.10
  12   2  -5   57.99    3.60
  -2  14   5   54.49    2.90
 -14  12  -5   64.89    2.40
  14 -12   5   52.39    2.60
  -2  14   5   61.89    2.30
   5  10  -5  225.68    3.70
  10 -15  -5  180.08    2.80
 -15   5  -5  193.98    3.60
   5  10  -5  208.98    4.00
 -10  15   5  207.98    3.00
  15  -5   5  198.58    3.10
   8   7  -5   52.19    2.70
   8   7  -5   54.89    3.30
  -7  15   5   55.19    3.00
   7 -15  -5   55.19    2.30
  15  -8   5   53.69    2.50
 -15   8  -5   57.99    2.80
  11   4  -5   29.50    2.70
  -4  15   5   -8.10    2.30
  -4  15   5   27.60    2.20
  11   4  -5   23.30    3.60
 -15  11  -5   31.10    2.40
  15 -11   5   24.70    2.60
   0   0   6 6872.31   18.60
  -1  -1  -6 3439.06   10.80
  -2   1   6 3701.63   20.00
  -1   2  -6 3600.24   11.80
  -2   1   6 3569.04   18.50
   1   1   6 3427.46   10.70
   1  -2   6 3568.94   12.40
   2  -1   6 5231.18   12.80
  -2   1  -6 5374.16   12.90
  -1   2   6 5313.07   15.10
  -2   4  -6 2330.77    8.90
   4  -2  -6 2467.45   16.70
   2  -4   6 2393.16    9.10
   2   2   6 2411.76    8.10
  -2  -2  -6 2464.95    8.10
  -4   2   6 2504.55   15.70
   3  -3  -6 1960.40   11.00
  -3   0  -6 1983.60    7.70
  -3   3   6 2025.30   11.20
   0  -3   6 2082.79   10.30
   3   0   6 1959.90    7.30
   0   3  -6 2013.30    9.50
   3  -3   6 1206.88    6.80
  -3   3  -6 1261.37    6.70
   0   3   6 1320.87    7.30
  -6   3   6 1066.09    8.40
   6  -3  -6 1162.08    8.80
   3  -6   6 1152.18    6.00
   3   3   6 1155.48    5.70
  -3  -3  -6 1178.98    5.30
  -3   6  -6 1178.88    5.70
   4   1   6 2980.40    8.00
   5  -4  -6 3133.49   12.10
   1  -5   6 3004.40   10.20
  -5   4   6 3099.89   12.30
  -1   5  -6 3094.99    9.90
  -4  -1  -6 3093.89    8.60
   4  -2   6 3591.44    9.30
  -4   2  -6 3578.74    9.60
  -2  -2   6 3507.75   17.00
  -2   4   6 3599.54   11.40
   2   2  -6 3926.11   16.60
   1   4   6 3430.16    9.40
  -4   5  -6 3963.50    9.50
   1   4   6 4015.70    9.80
   4  -5   6 3833.92    9.60
  -4  -4  -6 2003.10    6.30
   4   4   6 2004.10    6.50
  -8   4   6 1722.43    8.80
   4  -8   6 1898.01    6.80
   8  -4  -6 1870.51    9.30
  -4   8  -6 2021.00    7.00
   5   2   6 2867.71    7.30
  -7   5   6 2786.72   10.50
  -5  -2  -6 2885.71    7.70
   2  -7   6 2908.41    9.30
  -2   7  -6 3017.80    8.50
   7  -5  -6 2707.03   10.20
  -1  -4   6 4959.20   15.10
  -5   1  -6 5746.02   11.20
  -4   5   6 5501.95   13.70
   5  -1   6 5602.74   10.70
   4  -5  -6 5625.44   13.90
   1   4  -6 5784.22   15.00
   5  -4   6 1902.61    7.00
  -1   5   6 2362.06    8.20
  -5   4  -6 1988.70    7.20
   4   1  -6 2152.48   15.20
  -1   5   6 1899.51    7.90
   4   1  -6 2163.38   13.50
  -5   7  -6 1066.79    5.00
   2   5   6 1142.19    5.60
   5  -7   6 1045.70    5.10
  -7   2   6 1030.20    8.40
   2   5   6  940.61    5.30
   7  -2  -6 1024.20    8.00
   5   5   6  583.24    4.20
  -5  10  -6  707.93    4.50
   5 -10   6  646.74    4.70
 -10   5   6  559.54    5.20
  10  -5  -6  616.14    5.30
   5   5   6  701.53    4.30
  -9   6   6 1549.14    7.80
   3  -9   6 1715.33    6.60
   6   3   6 1693.23    6.00
   9  -6  -6 1529.35    7.00
  -3   9  -6 1779.62    6.60
  -6  -3  -6 1700.63    6.20
   6   0   6  560.04    4.10
   6  -6  -6  569.84    5.20
   0   6  -6  571.44    4.50
  -6   0  -6  556.14    4.20
  -6   6   6  549.95    4.70
   0  -6   6  564.34    5.50
   3   3  -6 1167.58    7.90
  -3   6   6 1068.99    5.90
   3  -6  -6 1004.10    5.80
   3   3  -6 1089.59    8.00
  -6   3  -6 1031.50    4.90
   6  -3   6 1032.60    5.30
   0   6   6 1267.27    5.60
  -6   6  -6 1122.69    5.60
   0   6   6 1065.29    5.70
   6   0  -6 1100.29    8.80
   6   0  -6 1114.39    9.90
   6  -6   6 1067.19    5.50
   6  -9   6  848.32    4.60
   9  -3  -6  858.41    6.60
  -9   3   6  794.72    6.70
   3   6   6  804.62    4.50
   3   6   6  948.91    4.60
  -6   9  -6  941.51    4.70
   6   6   6  632.64    3.80
  12  -6  -6  595.24    4.80
   6 -12   6  584.44    3.80
   6   6   6  536.45    4.10
 -12   6   6  443.56    4.80
  -6  12  -6  634.04    3.80
   4 -11   6  178.08    3.70
 -11   7   6  153.28    3.60
  -7  -4  -6  184.88    3.40
  11  -7  -6  174.48    3.30
   7   4   6  182.38    3.10
  -4  11  -6  187.68    3.50
   8  -7  -6  931.21    5.40
   1  -8   6  907.71    5.20
  -7  -1  -6  977.90    4.90
  -1   8  -6 1006.00    5.60
   7   1   6  971.70    4.50
  -8   7   6  943.51    6.00
   2   5  -6 1168.08    6.40
   5  -7  -6 1129.39    5.80
  -5   7   6 1156.48    6.00
  -2  -5   6 1088.69    6.40
   7  -2   6 1094.59    5.10
  -7   2  -6 1137.69    5.30
   5   2  -6 2815.92   11.20
  -2   7   6 2548.84    7.70
   5   2  -6 2835.02   13.30
  -7   5  -6 2657.83    7.20
   7  -5   6 2564.54    7.00
   8  -1  -6 1994.00   10.10
  -7   8  -6 2136.49    6.90
   1   7   6 1873.91    6.80
  -8   1   6 2229.18   11.60
   7  -8   6 2048.70    6.80
   1   7   6 2319.47    7.30
 -11   4   6  297.57    4.60
   7 -11   6  333.07    3.10
  11  -4  -6  349.37    4.60
   4   7   6  334.17    3.30
   4   7   6  407.96    3.80
  -7  11  -6  389.06    3.90
 -14   7   6  219.38    3.90
   7   7   6  296.07    3.40
   7 -14   6  251.97    3.00
  14  -7  -6  275.27    4.00
   7   7   6  250.17    3.20
  -7  14  -6  293.97    3.00
   8   5   6  336.07    3.50
  13  -8  -6  306.37    3.90
   5 -13   6  294.87    3.80
 -13   8   6  255.37    4.20
   8   5   6  263.67    3.50
  -5  13  -6  313.87    3.10
 -10   8   6  739.63    5.20
   2 -10   6  743.73    5.20
  10  -8  -6  714.33    4.60
  -8  -2  -6  773.72    4.60
  -2  10  -6  820.92    4.60
   8   2   6  786.12    3.90
   7  -8  -6 1582.24    6.30
   8  -1   6 1564.24    5.40
  -8   1  -6 1552.34    5.60
  -1  -7   6 1493.25    7.20
   1   7  -6 1638.54    7.10
  -7   8   6 1571.14    6.90
   4  -8  -6 2033.60    7.50
   8  -4   6 2024.90    6.00
  -4   8   6 2138.59    7.20
  -8   4  -6 2193.18    6.80
   4   4  -6 2286.67    9.20
   4   4  -6 2221.18    9.80
   7   1  -6  947.91    7.90
  -8   7  -6  989.90    4.70
  -1   8   6  894.21    5.30
  -1   8   6 1090.39    5.20
   8  -7   6  902.51    4.90
   7   1  -6  916.01    6.60
  -8  10  -6 1312.77    5.70
   2   8   6 1379.36    5.30
 -10   2   6 1277.17    8.10
   8 -10   6 1208.58    5.10
   2   8   6 1139.59    5.50
  10  -2  -6 1242.58    7.70
  -8  13  -6  515.75    3.90
   8 -13   6  475.75    3.50
   5   8   6  459.55    3.60
 -13   5   6  433.06    4.90
   5   8   6  553.24    4.20
  13  -5  -6  505.75    5.00
 -15   9   6  172.08    4.00
   9   6   6  194.58    3.20
  15  -9  -6  182.48    3.80
   9   6   6  163.78    3.00
   6 -15   6  164.88    3.00
  -6  15  -6  204.38    3.00
   3 -12   6  726.33    4.60
 -12   9   6  705.13    5.30
  12  -9  -6  720.43    5.10
  -9  -3  -6  761.12    4.20
  -3  12  -6  779.72    4.40
   9   3   6  785.22    4.30
  -9   0  -6  627.54    3.80
   9  -9  -6  616.64    4.40
   9   0   6  638.44    3.90
   0   9  -6  670.73    4.90
  -9   9   6  630.84    5.00
   0  -9   6  595.04    5.10
  -9   3  -6  549.85    4.10
   6  -9  -6  522.95    4.70
  -6   9   6  554.34    4.70
   3   6  -6  554.64    4.70
   9  -3   6  519.45    3.40
   3   6  -6  597.74    4.70
   3  -9  -6 1588.24    6.60
   6   3  -6 1763.12    9.30
   6   3  -6 1754.42    8.10
  -3   9   6 1694.53    6.30
  -9   6  -6 1695.93    5.80
   9  -6   6 1646.34    6.00
   9   0  -6  506.95    5.40
   0   9   6  602.14    4.50
  -9   9  -6  542.75    4.20
   9  -9   6  489.65    3.50
   0   9   6  487.35    4.20
   9 -12   6  223.18    2.80
   3   9   6  260.37    3.30
  -9  12  -6  254.77    3.30
 -12   3   6  230.08    4.50
  12  -3  -6  228.48    3.80
   3   9   6  214.48    3.20
  -9  15  -6  150.28    2.70
   6   9   6  130.29    3.40
   9 -15   6  133.29    3.10
  15  -6  -6  148.99    3.70
 -15   6   6  142.29    4.00
   6   9   6  169.08    3.40
  14 -10  -6  182.18    3.60
  10   4   6  160.08    3.30
   4 -14   6  176.18    3.60
 -14  10   6  178.28    3.80
  10   4   6  186.08    3.00
  -4  14  -6  193.38    3.70
 -11  10   6  534.15    4.60
   1 -11   6  508.65    4.70
  10   1   6  573.94    3.90
  -1  11  -6  557.24    4.20
 -10  -1  -6  544.75    3.80
  11 -10  -6  514.75    3.90
   8 -10  -6 1021.70    5.40
  -8  10   6 1053.09    5.80
  10  -2   6 1102.79    4.80
 -10   2  -6 1086.39    5.00
   2   8  -6 1127.89    6.20
  10  -5   6  573.24    3.50
   5   5  -6  617.84    5.40
  -5  10   6  601.54    4.60
   5   5  -6  632.74    4.90
 -10   5  -6  611.14    3.70
   5 -10  -6  574.94    4.60
   8   2  -6  322.17    5.40
  -2  10   6  352.16    4.00
  10  -8   6  301.57    2.90
 -10   8  -6  332.67    3.10
  -2  10   6  305.17    3.20
   8   2  -6  315.07    4.40
 -10  11  -6  398.16    3.80
   1  10   6  359.26    3.70
  10 -11   6  378.76    3.70
 -11   1   6  434.16    5.40
   1  10   6  433.26    3.90
  11  -1  -6  381.76    4.80
 -14   4   6  238.88    4.50
 -10  14  -6  221.08    3.20
  14  -4  -6  213.28    4.20
   4  10   6  187.78    3.50
   4  10   6  233.38    3.60
  10 -14   6  189.68    3.30
  11   2   6  355.06    3.50
 -13  11   6  342.77    4.30
 -11  -2  -6  349.57    3.80
  13 -11  -6  321.37    3.90
  -2  13  -6  347.57    3.50
   2 -13   6  306.17    3.40
 -11   1  -6  321.97    3.60
  11  -1   6  309.17    3.40
  10 -11  -6  288.97    3.30
  -1 -10   6  284.67    4.10
   1  10  -6  335.37    4.20
 -10  11   6  324.97    4.00
 -11   4  -6  545.35    3.60
  11  -4   6  519.95    3.80
   7 -11  -6  509.45    4.20
   4   7  -6  577.54    4.50
  -7  11   6  557.24    4.40
   4   7  -6  595.34    4.80
   7   4  -6  493.45    4.80
  11  -7   6  458.95    3.30
   7   4  -6  505.85    5.40
  -4  11   6  473.85    3.60
 -11   7  -6  492.75    3.50
   4 -11  -6  452.15    4.10
  -1  11   6  452.65    3.80
  10   1  -6  463.05    4.70
  11 -10   6  475.55    3.30
 -11  10  -6  501.95    3.90
  -1  11   6  528.65    4.10
  10   1  -6  469.15    6.00
  11 -13   6  588.54    4.10
   2  11   6  703.83    4.50
  13  -2  -6  619.44    5.70
   2  11   6  573.34    4.40
 -13   2   6  728.13    6.70
 -11  13  -6  675.93    4.00
 -12  12   6  162.58    3.20
  12   0   6  165.28    3.00
  12 -12  -6  138.69    3.10
   0  12  -6  175.88    3.10
 -12   0  -6  158.28    3.20
   0 -12   6  141.79    3.60
  12  -3   6  332.17    2.90
 -12   3  -6  342.37    3.30
   3   9  -6  372.96    4.30
   3   9  -6  392.36    4.50
  -9  12   6  356.96    4.10
   9 -12  -6  323.67    3.70
   6 -12  -6  794.22    4.80
   6   6  -6  905.51    5.50
   6   6  -6  904.51    6.20
  -6  12   6  862.21    4.90
 -12   6  -6  867.81    4.40
  12  -6   6  834.12    4.40
  -3  12   6  765.32    4.20
  12  -9   6  629.44    4.10
   9   3  -6  659.43    6.30
  -3  12   6  625.24    4.30
 -12   9  -6  698.43    4.00
   9   3  -6  655.73    5.00
  12   0  -6  145.89    3.60
  12   0  -6  149.79    4.20
 -12  12  -6  162.18    3.30
  12 -12   6  153.08    2.60
   0  12   6  134.69    3.10
   0  12   6  162.88    3.10
 -13  -1  -6   70.99    3.20
 -14  13   6   61.89    3.60
  13   1   6   83.99    3.00
  -1  14  -6   88.09    3.30
  14 -13  -6   76.29    2.50
 -13   2  -6  602.04    4.50
   2  11  -6  665.83    5.20
  13  -2   6  616.94    4.10
   2  11  -6  633.34    5.00
  11 -13  -6  545.15    4.10
 -11  13   6  618.34    4.30
  13  -5   6  425.76    3.10
  -8  13   6  432.66    4.10
   8 -13  -6  390.56    3.90
   5   8  -6  475.45    4.40
 -13   5  -6  433.46    3.80
   5   8  -6  462.05    4.60
   8   5  -6  207.58    3.70
   5 -13  -6  196.78    3.30
   8   5  -6  215.48    4.30
  -5  13   6  211.78    3.40
 -13   8  -6  215.78    3.20
  13  -8   6  197.38    2.60
  11   2  -6  337.57    5.20
  -2  13   6  308.07    3.10
 -13  11  -6  343.37    3.20
  11   2  -6  333.27    4.40
  13 -11   6  323.27    3.10
  -2  13   6  391.86    3.90
  14  -1  -6  131.19    4.60
   1  13   6  122.89    3.40
   1  13   6  135.59    2.90
 -13  14  -6  152.58    2.90
  13 -14   6  127.29    3.10
  14  -1  -6  138.99    4.20
 -13  14   6  127.69    2.80
 -14   1  -6  113.89    3.30
  14  -1   6  117.39    2.80
   1  13  -6  123.99    3.10
   1  13  -6  121.89    3.00
  13 -14  -6   98.19    3.10
  14  -4   6  164.98    2.50
   4  10  -6  191.48    3.70
 -14   4  -6  173.18    2.90
  10 -14  -6  155.38    3.20
   4  10  -6  193.28    3.60
 -10  14   6  175.68    3.40
 -14   7  -6  349.57    3.60
   7 -14  -6  297.77    3.80
   7   7  -6  341.67    3.80
  -7  14   6  328.57    3.90
  14  -7   6  322.87    3.40
   7   7  -6  343.47    4.50
  10   4  -6  191.28    3.50
  -4  14   6  162.28    3.50
  10   4  -6  197.08    4.50
 -14  10  -6  196.88    2.80
  14 -10   6  191.68    3.00
  -4  14   6  182.78    2.70
  13   1  -6  105.39    3.80
 -14  13  -6  128.29    3.10
  -1  14   6  102.19    3.20
  14 -13   6  102.49    2.90
  13   1  -6  111.19    4.40
  -1  14   6  116.19    3.20
 -15   6  -6   49.20    2.90
   6   9  -6   62.49    3.40
   6   9  -6   62.49    2.90
  -9  15   6   55.69    2.90
   9 -15  -6   47.40    3.10
  15  -6   6   56.59    2.10
   6 -15  -6  154.58    2.80
   9   6  -6  180.08    4.10
  15  -9   6  176.68    3.00
 -15   9  -6  187.78    3.40
   9   6  -6  186.68    3.50
  -6  15   6  167.68    2.90
  -1   1   7  925.71    7.60
  -1   0  -7  901.21    5.80
   0   1  -7  921.81    7.00
   0  -1   7  895.81    7.40
   1   0   7  911.91    6.10
   1  -1  -7  949.40    7.50
   2   1   7 3276.17    9.30
   1  -3   7 3347.17   11.70
  -1   3  -7 3240.98   10.50
  -3   2   7 3427.36   17.10
  -2  -1  -7 3349.86    9.30
  -3   2   7 3593.44   16.70
   2  -2   7 3844.62   10.90
  -2   2  -7 3864.21   10.50
   0  -2  -7 3932.91   11.40
   0   2   7 3795.52   11.40
   5  -3  -7 3120.79   14.60
   3   2   7 2999.90    8.10
  -3  -2  -7 3095.19    8.20
   2  -5   7 3034.30    9.80
  -5   3   7 3135.39   14.70
  -2   5  -7 2946.31    9.20
  -3   1  -7 2939.41    8.90
  -2   3   7 3172.28   11.40
   1   2  -7 2974.70   12.70
  -2   3   7 2912.91   11.50
   3  -1   7 3054.29    9.30
  -1  -2   7 3125.59   15.00
  -1  -3  -7 1436.06    6.30
   3  -4   7 1319.77    6.40
   1   3   7 1408.56    6.90
  -3   4  -7 1370.56    6.60
  -7   4   7  740.03    6.70
   4   3   7  830.62    4.80
   7  -4  -7  821.32    7.00
   3  -7   7  826.02    5.50
  -4  -3  -7  828.12    4.80
  -3   7  -7  843.52    5.20
   4  -4  -7  789.42    7.20
  -4   0  -7  800.32    5.10
   0  -4   7  787.72    7.20
  -4   4   7  837.32    7.20
   4   0   7  797.62    4.60
   0   4  -7  792.62    5.70
  -1   4   7 3207.38   10.30
   3   1  -7 2981.90   21.90
  -1   4   7 2714.63    9.10
  -4   3  -7 2874.91    8.20
   4  -3   7 2726.43    8.10
   3   1  -7 3140.49   22.90
  -4   6  -7 1552.54    6.00
   6  -2  -7 1484.25   13.30
  -6   2   7 1511.85   12.70
   4  -6   7 1468.25    6.20
   2   4   7 1565.24    6.40
   5   4   7  326.37    3.20
  -5  -4  -7  352.06    4.00
   4  -9   7  332.47    4.30
   9  -5  -7  319.97    4.90
  -9   5   7  280.27    4.50
  -4   9  -7  339.47    3.90
  -5  -1  -7 1397.96    5.70
   1  -6   7 1393.06    6.80
   6  -5  -7 1407.16    7.90
  -1   6  -7 1451.45    6.30
  -6   5   7 1419.36    8.10
   5   1   7 1408.56    5.70
   3  -5  -7 1061.39    6.90
  -2  -3   7 1107.89    8.60
   5  -2   7 1077.09    5.10
  -3   5   7 1101.79    7.00
   2   3  -7 1142.49    8.10
  -5   2  -7 1110.59    5.50
   0   5   7 1170.28    6.10
  -5   5  -7 1274.87    5.80
   0   5   7 1433.16    6.50
   5  -5   7 1188.28    5.30
  -5   8  -7 1242.18    5.30
  -8   3   7 1076.59    8.20
   5  -8   7 1158.78    5.80
   8  -3  -7 1209.68    8.90
   3   5   7 1085.09    5.30
   3   5   7 1297.87    5.70
   6   5   7  835.32    4.50
   6   5   7  705.83    4.40
   5 -11   7  796.42    4.40
  11  -6  -7  736.03    5.60
 -11   6   7  592.84    5.30
  -5  11  -7  810.12    4.20
  -8   6   7  327.27    4.60
   2  -8   7  347.77    4.40
   8  -6  -7  326.77    4.60
  -6  -2  -7  339.97    3.20
  -2   8  -7  339.87    4.00
   6   2   7  347.77    3.70
  -6   1  -7 1536.55    5.90
   5  -6  -7 1532.95    7.50
   6  -1   7 1496.05    5.80
  -5   6   7 1543.65    7.70
  -1  -5   7 1460.15    8.10
   1   5  -7 1596.64    7.70
  -2   6   7 1614.84    7.00
   6  -4   7 1323.47    5.70
   4   2  -7 1385.46    9.50
  -2   6   7 1319.57    6.50
   4   2  -7 1389.26   10.40
  -6   4  -7 1325.17    5.70
   1   6   7 1332.27    5.50
   1   6   7 1618.74    6.40
   6  -7   7 1392.66    5.90
  -7   1   7 1715.63   13.40
  -6   7  -7 1503.45    6.00
   7  -1  -7 1438.56   11.70
   4   6   7 1251.97    5.00
 -10   4   7 1140.29    7.80
   6 -10   7 1382.96    5.40
  10  -4  -7 1356.76    8.10
   4   6   7 1501.15    5.30
  -6  10  -7 1486.25    5.70
   7   6   7  192.68    2.90
  13  -7  -7  213.18    3.90
   6 -13   7  196.58    3.30
   7   6   7  223.08    2.80
 -13   7   7  163.98    3.90
  -6  13  -7  234.18    3.50
   3 -10   7  849.61    5.20
  10  -7  -7  814.22    5.60
   7   3   7  899.91    4.20
  -3  10  -7  928.01    5.10
 -10   7   7  803.92    5.70
  -7  -3  -7  904.41    4.80
   7  -7  -7 1361.96    6.80
   0  -7   7 1357.36    6.90
   7   0   7 1390.16    5.50
   0   7  -7 1471.15    6.20
  -7   0  -7 1390.66    5.30
  -7   7   7 1408.66    7.20
   4  -7  -7 1902.01    7.50
  -4   7   7 2012.00    7.70
   7  -3   7 1881.11    6.30
   3   4  -7 2037.70    9.40
  -7   3  -7 1982.90    6.10
   6   1  -7 1478.65   11.60
  -1   7   7 1361.36    6.00
   6   1  -7 1409.26    9.90
  -7   6  -7 1429.36    5.70
   7  -6   7 1302.07    5.60
  -1   7   7 1678.93    6.60
   2   7   7  223.88    3.60
  -7   9  -7  204.38    2.90
   2   7   7  183.38    2.90
  -9   2   7  200.98    5.10
   7  -9   7  197.68    2.90
   9  -2  -7  188.38    4.70
   5   7   7  171.08    3.20
 -12   5   7  154.18    3.90
   7 -12   7  167.08    3.30
   5   7   7  195.48    2.60
  12  -5  -7  176.88    4.00
  -7  12  -7  187.28    2.70
   8   7   7  165.28    2.70
 -15   8   7  143.19    4.00
   8   7   7  138.69    3.30
   7 -15   7  141.39    3.40
  15  -8  -7  151.98    3.80
  -7  15  -7  168.28    3.50
  12  -8  -7  337.87    4.10
 -12   8   7  318.47    4.20
  -4  12  -7  377.66    3.90
   4 -12   7  342.07    4.00
  -8  -4  -7  372.66    3.80
   8   4   7  366.06    3.00
   1  -9   7 1061.29    6.10
   9  -8  -7 1040.20    5.90
   8   1   7 1143.09    4.80
  -1   9  -7 1144.89    5.40
  -8  -1  -7 1109.09    5.00
  -9   8   7 1070.69    6.10
  -2  -6   7 1163.08    7.00
  -8   2  -7 1227.58    5.30
   8  -2   7 1187.18    4.70
   2   6  -7 1273.07    6.80
  -6   8   7 1263.47    6.40
   6  -8  -7 1185.18    6.00
   8  -5   7   84.89    2.40
   3  -8  -7   75.99    2.70
  -3   8   7   82.99    3.50
   5   3  -7   88.39    4.00
  -8   5  -7   81.69    2.50
   5   3  -7   83.99    3.30
   0   8   7  832.72    4.50
   8   0  -7  683.43    6.80
   8   0  -7  737.43    8.00
  -8   8  -7  754.32    4.20
   0   8   7  689.93    4.70
   8  -8   7  706.43    4.50
  -8  11  -7  589.94    3.70
   3   8   7  494.45    3.60
   8 -11   7  530.85    3.60
  11  -3  -7  532.45    5.70
 -11   3   7  555.24    5.90
   3   8   7  605.04    4.10
  -8  14  -7  215.38    2.80
   6   8   7  188.98    3.00
   8 -14   7  191.18    3.40
 -14   6   7  193.18    4.20
  14  -6  -7  212.28    4.20
   6   8   7  229.08    3.40
   5 -14   7  351.06    4.10
   9   5   7  324.67    3.30
  14  -9  -7  347.37    4.20
 -14   9   7  332.17    4.30
   9   5   7  378.26    3.20
  -5  14  -7  385.16    3.90
 -11   9   7  231.18    3.80
   2 -11   7  226.68    4.00
  -9  -2  -7  256.37    3.50
   9   2   7  250.57    3.20
  -2  11  -7  257.17    3.70
  11  -9  -7  234.88    3.80
   8  -9  -7  233.78    3.80
   9  -1   7  251.37    3.20
   1   8  -7  252.97    4.00
  -1  -8   7  225.58    3.50
  -9   1  -7  239.88    2.80
  -8   9   7  242.88    4.10
   4   5  -7  984.10    6.20
   9  -4   7  870.11    4.70
   4   5  -7  954.30    6.50
  -5   9   7  950.20    5.50
   5  -9  -7  900.51    5.40
  -9   4  -7  941.11    4.80
  -2   9   7  829.62    5.00
   7   2  -7  738.23    7.10
  -2   9   7  678.83    4.20
  -9   7  -7  750.12    4.10
   7   2  -7  719.53    5.90
   9  -7   7  670.13    4.30
   1   9   7  461.35    3.50
   1   9   7  531.75    3.70
   9 -10   7  477.75    4.10
  10  -1  -7  458.55    5.70
  -9  10  -7  510.85    3.60
  -9  13  -7  336.07    3.10
 -13   4   7  332.87    5.10
  13  -4  -7  321.07    4.90
   4   9   7  369.46    3.90
   4   9   7  287.97    3.70
   9 -13   7  300.37    3.40
 -10  -3  -7  125.89    2.60
 -13  10   7  126.59    3.00
  13 -10  -7  120.19    3.20
  10   3   7  128.79    2.70
  -3  13  -7  131.69    2.70
   3 -13   7  116.79    2.80
   0 -10   7  556.84    4.60
 -10   0  -7  613.34    4.30
  10 -10  -7  568.94    4.40
   0  10  -7  626.84    4.20
 -10  10   7  594.14    4.70
  10   0   7  609.04    3.90
   7 -10  -7  643.74    4.80
  10  -3   7  669.03    3.60
 -10   3  -7  688.93    3.80
   3   7  -7  719.53    5.20
   3   7  -7  774.12    5.40
  -7  10   7  689.23    5.00
   4 -10  -7  779.82    4.80
   6   4  -7  841.42    6.70
  -4  10   7  802.92    4.90
   6   4  -7  841.72    5.90
 -10   6  -7  824.12    4.10
  10  -6   7  785.72    3.90
   9   1  -7  722.73    6.30
  -1  10   7  683.73    4.60
 -10   9  -7  766.42    4.30
  -1  10   7  842.72    4.40
  10  -9   7  697.63    4.20
   9   1  -7  761.22    7.70
 -10  12  -7  178.58    3.00
  10 -12   7  150.38    2.50
   2  10   7  180.68    3.30
   2  10   7  159.68    2.60
  12  -2  -7  166.28    4.00
 -12   2   7  202.88    4.60
 -10  15  -7  240.18    3.00
   5  10   7  212.18    3.50
  10 -15   7  204.78    2.90
  15  -5  -7  228.78    4.70
   5  10   7  252.77    3.50
 -15   5   7  260.37    5.20
  15 -11  -7   86.29    3.50
  11   4   7   79.49    3.10
 -15  11   7  100.09    3.70
  11   4   7  101.99    2.80
   4 -15   7   77.29    2.90
  -4  15  -7   91.59    3.20
 -11  -1  -7  226.48    2.90
 -12  11   7  233.58    3.70
   1 -12   7  200.48    3.60
  12 -11  -7  211.58    3.40
  11   1   7  228.18    3.10
  -1  12  -7  236.48    3.60
   9 -11  -7  404.96    3.60
  11  -2   7  447.66    3.70
   2   9  -7  457.05    4.30
 -11   2  -7  443.76    3.40
  -9  11   7  451.45    4.20
  11  -5   7  452.05    3.50
  -6  11   7  459.95    4.30
   6 -11  -7  441.76    4.00
   5   6  -7  468.05    4.90
   5   6  -7  483.05    4.40
 -11   5  -7  464.75    3.80
  -3  11   7  735.63    4.50
   8   3  -7  649.43    6.20
  -3  11   7  609.44    3.90
 -11   8  -7  674.13    4.20
   8   3  -7  637.04    5.20
  11  -8   7  598.04    3.90
  11   0  -7  596.44    5.80
  11   0  -7  600.34    6.90
   0  11   7  568.14    4.10
 -11  11  -7  654.13    4.30
   0  11   7  681.43    4.30
  11 -11   7  579.84    3.60
 -14   3   7   83.69    4.20
   3  11   7   61.59    2.90
  11 -14   7   59.09    2.30
 -11  14  -7   68.09    2.80
  14  -3  -7   67.29    3.80
   3  11   7   77.59    2.90
  -2  14  -7  265.17    4.20
 -14  12   7  305.07    4.30
 -12  -2  -7  289.07    3.40
   2 -14   7  252.97    3.90
  12   2   7  294.37    3.00
  14 -12  -7  253.67    3.40
  11 -12  -7  174.78    3.30
  12  -1   7  196.18    3.00
   1  11  -7  205.88    3.50
 -12   1  -7  195.78    2.70
 -11  12   7  210.78    3.50
  12  -4   7  450.25    3.20
   8 -12  -7  446.36    4.10
 -12   4  -7  479.25    4.00
   4   8  -7  497.95    4.70
  -8  12   7  488.35    4.20
   4   8  -7  529.65    4.80
   5 -12  -7  408.76    3.90
   7   5  -7  474.85    4.40
   7   5  -7  475.75    5.30
  -5  12   7  438.96    3.40
 -12   7  -7  478.25    3.80
  12  -7   7  447.86    3.60
  10   2  -7   77.09    4.10
  -2  12   7   70.19    2.90
 -12  10  -7   82.29    2.90
  10   2  -7   78.59    3.20
  12 -10   7   72.29    2.80
  -2  12   7   83.59    2.80
  13  -1  -7   97.19    4.40
   1  12   7  118.09    3.10
   1  12   7  106.49    2.40
  12 -13   7   73.99    3.00
 -12  13  -7  107.99    3.10
  13  -1  -7  104.79    3.80
 -13   0  -7  378.76    3.90
  13   0   7  365.96    3.20
 -13  13   7  329.77    4.30
  13 -13  -7  326.57    4.00
   0  13  -7  354.56    3.80
  13  -3   7  141.09    2.30
  10 -13  -7  128.49    2.60
   3  10  -7  154.88    3.30
   3  10  -7  147.89    3.40
 -13   3  -7  146.89    3.00
 -10  13   7  155.98    3.50
 -13   6  -7   77.49    2.80
   6   7  -7   88.99    3.10
   6   7  -7   78.29    3.50
  -7  13   7   80.29    2.50
  13  -6   7   76.09    2.50
   7 -13  -7   66.29    2.40
  -4  13   7  286.17    3.40
  -4  13   7  238.68    2.80
 -13   9  -7  266.97    3.40
   9   4  -7  247.38    3.90
   9   4  -7  254.17    4.70
  13  -9   7  225.88    3.30
  12   1  -7  232.38    4.40
  12   1  -7  236.88    5.30
 -13  12  -7  237.58    3.00
  -1  13   7  208.58    3.30
  13 -12   7  220.98    3.40
  -1  13   7  249.38    3.00
  12 -14  -7   30.30    2.90
 -14   2  -7   33.50    2.30
  14  -2   7   34.60    2.70
   2  12  -7   38.20    3.10
   2  12  -7   31.30    3.30
 -12  14   7   36.30    2.90
  14  -5   7  275.87    3.10
   5   9  -7  273.37    4.10
 -14   5  -7  269.97    3.60
   9 -14  -7  239.38    3.10
   5   9  -7  287.47    3.90
  -9  14   7  281.97    3.20
   8   6  -7  225.38    3.60
   6 -14  -7  200.38    3.50
   8   6  -7  227.78    4.50
  -6  14   7  220.48    3.00
  14  -8   7  220.18    2.70
 -14   8  -7  237.18    3.50
  -3  14   7  266.57    3.50
  11   3  -7  251.47    4.40
  11   3  -7  243.38    5.50
  -3  14   7  235.48    3.30
 -14  11  -7  274.17    3.80
  14 -11   7  235.28    2.90
  15  -4   7  157.58    2.70
  11 -15  -7  140.39    3.30
   4  11  -7  180.28    3.90
   4  11  -7  164.38    3.80
 -15   4  -7  159.08    3.30
 -11  15   7  179.28    3.70
   7   8  -7  321.17    4.30
  -8  15   7  293.87    3.40
   7   8  -7  317.97    4.90
   8 -15  -7  234.28    3.70
  15  -7   7  312.37    3.40
 -15   7  -7  329.67    4.00
  -5  15   7   -9.70    3.10
  10   5  -7   72.39    3.70
  -5  15   7   72.39    2.80
  10   5  -7   74.49    3.10
  15 -10   7   79.49    2.90
 -15  10  -7   91.99    3.20
   0   1   8   13.10    2.50
   0  -1  -8    9.40    2.70
   1  -1   8   10.00    3.60
  -1   0   8    8.40    3.90
   1   0  -8    8.60    3.50
  -1   1  -8   10.90    3.20
  -2   2   8  138.79    4.70
  -2   0  -8  141.59    3.20
   0   2  -8  136.19    3.30
   2   0   8  144.89    4.20
  -2   2   8  141.39    3.80
   0  -2   8  141.09    4.70
  -2   3  -8  186.48    4.20
  -3   1   8  204.88    9.00
   1   2   8  195.98    3.50
  -3   1   8  182.98    7.50
  -1  -2  -8  196.18    4.30
   2  -3   8  181.78    4.50
   3   1   8  291.17    4.10
  -1   4  -8  275.57    4.40
  -4   3   8  293.17    5.70
   1  -4   8  286.47    4.30
  -4   3   8  334.17    5.70
  -3  -1  -8  288.77    3.90
   3  -2   8 1509.55    7.00
  -1   3   8 1418.66    7.10
  -2  -1   8 1599.74   14.60
   2   1  -8 1548.45   11.90
  -3   2  -8 1546.95    6.90
  -1   3   8 1578.44    7.50
  -3   5  -8  129.49    2.80
  -5   2   8  128.49    6.60
   2   3   8  135.19    3.50
   3  -5   8  133.49    3.80
  -2  -3  -8  141.39    3.70
  -5   2   8  145.39    7.30
   4   2   8  489.45    4.00
   6  -4  -8  491.45    6.30
  -4  -2  -8  490.75    4.20
   2  -6   8  489.25    5.00
  -6   4   8  472.05    6.00
  -2   6  -8  484.55    4.50
  -4   1  -8   24.60    3.30
  -3   4   8   22.40    4.30
  -1  -3   8   20.90    4.10
   4  -1   8   23.80    3.40
  -3   4   8   27.90    4.30
   1   3  -8   23.70    3.20
   0   4   8    5.60    3.60
  -4   4  -8    1.50    3.10
   0   4   8    3.60    3.50
   4  -4   8    1.60    3.40
  -4   7  -8   12.60    2.80
   7  -3  -8   16.00    4.00
  -3  -4  -8   13.50    2.80
   3   4   8   16.60    2.10
   4  -7   8   16.30    3.30
  -7   3   8   16.40    3.70
   5   3   8  156.98    3.30
  -8   5   8  131.79    4.10
   8  -5  -8  142.59    4.10
  -5  -3  -8  154.18    3.40
   3  -8   8  148.39    3.10
  -3   8  -8  147.09    3.40
   5  -5  -8   10.10    3.20
   0  -5   8    8.60    3.80
  -5   0  -8    8.30    2.10
  -5   5   8    9.40    3.60
   5   0   8   10.10    2.00
   0   5  -8   12.00    3.20
  -2   5   8   47.90    3.50
  -5   3  -8   53.29    3.20
   5  -3   8   49.00    2.40
   3   2  -8   49.80    3.80
  -2   5   8   59.39    3.90
   1   5   8  161.08    3.50
  -5   6  -8  191.68    3.30
   5  -6   8  181.58    2.80
   1   5   8  195.78    2.90
  -5   9  -8  273.67    3.60
   9  -4  -8  247.88    5.10
   4   5   8  224.58    2.90
   4   5   8  281.37    3.60
   5  -9   8  252.97    3.90
  -9   4   8  211.58    4.50
  10  -6  -8   13.00    3.10
   4 -10   8   13.10    3.20
 -10   6   8    8.50    3.30
   6   4   8   14.40    1.90
  -6  -4  -8   11.90    2.00
  -4  10  -8   12.50    2.90
  -6  -1  -8    3.50    2.90
   7  -6  -8    1.60    3.40
   1  -7   8   -6.30    3.40
   6   1   8    3.40    2.10
  -7   6   8    0.40    3.60
  -1   7  -8    2.20    2.80
  -6   2  -8  251.97    2.80
   4  -6  -8  238.28    4.20
  -2  -4   8  246.88    4.90
   6  -2   8  250.47    3.30
  -4   6   8  256.97    4.40
   2   4  -8  260.27    4.60
  -1   6   8  149.59    2.90
  -1   6   8  126.19    3.50
  -6   5  -8  129.59    3.10
   5   1  -8  118.79    8.10
   6  -5   8  122.09    2.50
   5   1  -8  135.69    8.90
   2   6   8   11.60    3.10
  -6   8  -8    9.90    2.30
   6  -8   8   12.60    3.30
  -8   2   8    8.10    4.40
   8  -2  -8    7.90    4.10
   2   6   8    3.80    3.10
  -6  11  -8  105.29    2.90
 -11   5   8   73.59    3.80
   5   6   8  104.09    3.00
  11  -5  -8   92.59    3.90
   6 -11   8   95.49    3.00
   5   6   8   88.99    2.80
   7   5   8   11.80    2.40
   7   5   8   17.60    2.60
   5 -12   8   12.30    2.30
  12  -7  -8   12.50    2.80
 -12   7   8   11.80    2.80
  -5  12  -8   11.90    2.60
  -9   7   8  152.38    3.70
   9  -7  -8  164.38    3.60
   2  -9   8  156.18    4.00
  -7  -2  -8  170.18    2.50
  -2   9  -8  165.18    3.50
   7   2   8  164.38    3.00
  -7   1  -8  171.58    2.70
   6  -7  -8  169.88    3.70
   7  -1   8  173.18    2.70
  -6   7   8  186.68    4.10
  -1  -6   8  178.68    4.30
   1   6  -8  183.38    3.70
  -3   7   8    7.00    2.30
   4   3  -8    8.00    3.10
  -3   7   8    8.20    2.40
   4   3  -8    9.20    2.90
  -7   4  -8    7.10    2.00
   7  -4   8    2.20    2.70
   0   7   8  282.67    3.90
  -7   7  -8  295.27    3.10
   7   0  -8  315.27    9.40
   0   7   8  332.77    3.40
   7  -7   8  271.87    3.60
   7   0  -8  266.17    8.50
  -7  10  -8   50.39    2.80
   3   7   8   45.10    2.90
  10  -3  -8   47.00    3.80
   7 -10   8   56.19    2.90
 -10   3   8   49.50    4.30
   3   7   8   57.69    3.10
  -7  13  -8   12.60    2.00
   6   7   8   16.30    2.50
   6   7   8    9.60    2.80
 -13   6   8    9.80    3.30
   7 -13   8   11.60    2.60
  13  -6  -8   10.50    3.20
   8   6   8   27.50    2.50
   6 -14   8   31.10    3.00
  14  -8  -8   28.30    3.00
   8   6   8   26.40    2.20
 -14   8   8   28.80    3.30
  -6  14  -8   27.00    2.30
  -8  -3  -8    8.80    2.60
  11  -8  -8    9.70    3.00
 -11   8   8    8.70    3.00
   8   3   8    1.40    2.30
  -3  11  -8   15.10    2.80
   3 -11   8    7.80    3.10
   0  -8   8   64.09    3.70
   8  -8  -8   56.29    3.10
  -8   8   8   60.19    3.50
   8   0   8   60.69    2.10
   0   8  -8   64.39    3.00
  -8   0  -8   62.39    2.80
  -8   3  -8  406.96    3.80
   5  -8  -8  390.06    4.10
  -5   8   8  403.46    3.70
   8  -3   8  397.56    3.20
   3   5  -8  410.66    4.90
  -2   8   8   -1.90    2.60
  -2   8   8    6.60    3.30
   6   2  -8    0.50    3.80
  -8   6  -8   -2.30    3.10
   6   2  -8    1.70    3.40
   8  -6   8    2.80    2.10
   9  -1  -8    0.10    4.60
   1   8   8    0.60    2.70
   8  -9   8    1.20    2.80
   9  -1  -8   -0.60    4.30
   1   8   8    0.10    2.00
  -8   9  -8    1.90    2.00
  -8  12  -8    3.50    2.00
   4   8   8   13.40    2.70
  12  -4  -8    4.20    3.30
   8 -12   8    5.00    2.10
   4   8   8    2.90    2.10
 -12   4   8    6.20    3.40
  -8  15  -8    4.40    2.90
   7   8   8    3.90    2.60
   7   8   8    2.80    3.00
   8 -15   8    4.30    2.90
  15  -7  -8    4.10    3.10
 -15   7   8    6.40    3.40
   4 -13   8   27.90    2.40
  13  -9  -8   30.80    3.00
 -13   9   8   27.90    3.30
  -9  -4  -8   33.70    2.20
   9   4   8   34.10    2.40
  -4  13  -8   29.50    2.30
   1 -10   8  125.09    3.00
  10  -9  -8  119.29    3.20
  -9  -1  -8  130.19    2.40
   9   1   8  130.49    2.80
  -1  10  -8  131.59    2.70
 -10   9   8  127.19    3.50
   7  -9  -8    0.90    2.30
   9  -2   8    0.80    2.50
  -9   2  -8    2.90    2.50
   2   7  -8    2.50    2.80
  -7   9   8   -1.70    3.30
  -2  -7   8   -2.60    3.00
   5   4  -8    6.70    3.00
   9  -5   8    7.60    2.00
  -4   9   8    9.90    3.30
   5   4  -8    7.30    3.30
  -9   5  -8    7.10    2.00
   4  -9  -8    2.30    2.40
  -1   9   8   15.70    3.00
   8   1  -8   13.30    4.60
  -1   9   8   18.10    3.10
   8   1  -8   12.90    3.70
  -9   8  -8   15.20    2.70
   9  -8   8    8.10    2.60
   2   9   8   -1.00    2.00
  -9  11  -8    1.50    1.90
   2   9   8    3.80    1.90
   9 -11   8    4.30    2.60
  11  -2  -8    0.40    3.40
   5   9   8   52.99    3.00
 -14   5   8   72.29    3.80
   9 -14   8   59.19    2.70
  14  -5  -8   63.29    3.30
   5   9   8   63.69    2.90
  -9  14  -8   64.29    2.90
  15 -10  -8    1.20    2.90
   5 -15   8    1.30    2.40
 -15  10   8    0.60    2.90
  10   5   8    3.10    2.40
  10   5   8    1.80    2.70
  -5  15  -8    0.80    2.90
  12 -10  -8   10.40    2.80
 -10  -2  -8   11.90    2.00
 -12  10   8    8.10    2.70
  10   2   8   10.40    1.70
   2 -12   8   13.30    3.00
  -2  12  -8   11.80    2.70
   9 -10  -8    0.30    2.70
  10  -1   8   -0.90    2.40
   1   9  -8    6.20    2.90
 -10   1  -8   -1.10    1.90
  -9  10   8    0.90    2.70
  -1  -9   8    2.50    2.90
 -10   4  -8    9.80    2.40
   6 -10  -8    4.40    3.00
   4   6  -8    7.20    2.80
  -6  10   8    9.30    2.90
   4   6  -8    9.70    3.00
  10  -4   8    0.40    1.90
  -3  10   8   96.79    3.00
   7   3  -8   91.19    4.30
  -3  10   8   87.59    2.40
 -10   7  -8   90.09    2.30
  10  -7   8   84.09    2.20
   7   3  -8   90.79    3.60
   0  10   8  137.99    2.50
 -10  10  -8  139.69    2.90
  10   0  -8  139.49    5.30
  10 -10   8  133.79    2.40
   0  10   8  158.78    3.00
  10   0  -8  128.69    4.40
   3  10   8   16.50    2.00
 -10  13  -8   11.40    2.70
  10 -13   8   14.50    2.00
 -13   3   8   16.70    3.60
  13  -3  -8   11.90    3.70
   3  10   8   16.40    2.00
   3 -14   8   -0.70    2.50
  14 -11  -8   -0.60    2.60
 -14  11   8   -1.40    2.80
  11   3   8    1.20    1.80
 -11  -3  -8   -1.80    2.90
  -3  14  -8    3.40    2.70
 -11  11   8    4.20    2.80
   0 -11   8    0.60    3.00
  11 -11  -8   -0.40    2.60
 -11   0  -8    2.00    2.10
  11   0   8    4.30    2.30
   0  11  -8    1.40    2.70
  11  -3   8  117.59    2.70
   8 -11  -8  126.39    2.70
 -11   3  -8  125.99    2.40
   3   8  -8  136.59    3.40
  -8  11   8  138.89    3.60
   3   8  -8  149.49    3.10
   5 -11  -8  141.59    2.60
   6   5  -8  154.08    3.80
  -5  11   8  152.78    3.40
   6   5  -8  157.58    3.40
 -11   6  -8  158.78    2.90
  11  -6   8  145.59    2.30
   9   2  -8    4.00    4.10
 -11   9  -8    3.80    2.60
  -2  11   8    0.70    2.60
   9   2  -8    2.70    2.80
  11  -9   8    6.90    2.30
  -2  11   8    2.30    2.70
  12  -1  -8   24.00    4.30
  11 -12   8   27.00    2.50
   1  11   8   26.30    2.10
 -11  12  -8   25.60    2.70
   1  11   8   17.40    2.80
  12  -1  -8   22.60    3.70
 -12  -1  -8  104.39    2.60
   1 -13   8   93.79    3.50
  12   1   8  109.89    2.90
  13 -12  -8  111.99    3.30
  -1  13  -8  109.29    3.20
 -13  12   8  120.19    3.50
  10 -12  -8    3.10    2.00
  12  -2   8    3.80    1.80
   2  10  -8    0.20    2.70
   2  10  -8   -1.80    3.10
 -10  12   8    0.80    2.10
 -12   2  -8    2.10    2.50
  12  -5   8    1.10    1.80
   7 -12  -8    2.60    2.80
 -12   5  -8    0.40    2.40
   5   7  -8    2.60    2.70
   5   7  -8    1.10    3.00
  -7  12   8   -0.90    2.90
  -4  12   8   83.09    3.00
   8   4  -8   73.39    3.40
  -4  12   8   74.39    2.30
 -12   8  -8   75.09    2.20
  12  -8   8   64.99    2.60
   8   4  -8   70.99    3.10
  11   1  -8    4.60    3.30
  -1  12   8    1.90    2.00
  11   1  -8    3.70    3.60
 -12  11  -8    5.10    2.60
  12 -11   8    4.50    2.30
  -1  12   8    4.80    2.80
   2  12   8    3.50    2.60
  14  -2  -8    2.60    4.40
   2  12   8    4.50    2.20
 -12  14  -8    3.70    2.10
  12 -14   8    2.80    2.00
  14  -2  -8    3.30    3.70
 -12  13   8   -5.70    2.90
  12 -13  -8    2.40    2.90
   1  12  -8   -2.60    3.00
 -13   1  -8    2.30    2.10
  13  -1   8    3.30    2.30
   1  12  -8    0.60    2.30
  13  -4   8   18.90    2.50
   9 -13  -8   11.20    2.00
 -13   4  -8   12.50    2.70
   4   9  -8    7.40    2.90
  -9  13   8   12.00    2.70
   4   9  -8    8.00    3.00
   6 -13  -8    7.30    2.90
   7   6  -8    5.30    2.60
   7   6  -8    7.50    3.00
  -6  13   8    6.60    2.70
  13  -7   8    4.40    2.60
 -13   7  -8    1.70    2.00
  -3  13   8    8.20    2.50
  10   3  -8    6.00    2.80
  10   3  -8    5.80    3.50
  -3  13   8    5.40    2.00
 -13  10  -8    5.80    2.10
  13 -10   8    7.40    2.70
 -13  13  -8   -2.50    2.10
   0  13   8   -3.30    2.80
  13 -13   8    0.60    2.10
   0  13   8    4.10    2.50
  13   0  -8    0.90    4.60
  13   0  -8    1.10    3.40
   3  11  -8    2.00    3.10
  11 -14  -8    4.20    2.10
  14  -3   8    1.70    2.40
   3  11  -8    8.20    2.80
 -11  14   8    3.50    2.80
 -14   3  -8    3.80    3.00
   8 -14  -8    5.50    2.00
 -14   6  -8   10.70    2.10
   6   8  -8   14.70    3.20
  -8  14   8   12.70    2.90
   6   8  -8   13.60    2.60
  14  -6   8    7.50    2.50
  -5  14   8    2.50    2.20
   9   5  -8   -1.10    3.10
  -5  14   8    1.40    2.90
   9   5  -8   -2.10    2.50
  14  -9   8   -2.50    2.40
 -14   9  -8    4.10    2.70
  12   2  -8   25.20    3.60
  12   2  -8   25.70    3.90
  -2  14   8   28.20    2.60
 -14  12  -8   35.00    3.00
  14 -12   8   10.10    2.90
  -2  14   8   31.90    2.20
   5  10  -8    2.10    3.00
  10 -15  -8   11.20    2.60
 -15   5  -8   -2.00    2.70
   5  10  -8    4.30    2.90
 -10  15   8    3.20    2.80
  15  -5   8    2.90    2.00
 -15   8  -8    9.60    3.00
   8   7  -8   30.50    3.20
   8   7  -8   56.79    3.70
  -7  15   8   47.90    3.10
  15  -8   8   55.59    2.80
   0   0  -9  107.59    3.80
   0   0   9  103.49    4.00
   1   1   9  133.49    3.20
  -1  -1  -9  142.29    4.00
   1  -2   9  128.59    4.20
  -1   2  -9  140.89    3.30
   2  -1  -9  151.58    5.30
  -2   1   9  132.29    4.50
  -2   1  -9  343.37    4.50
   2  -1   9  328.97    4.60
   1  -2  -9  361.36    5.10
  -1   2   9  341.87    5.00
   1   1  -9  337.07    5.10
  -1  -1   9  314.57    5.70
   2   2   9   34.90    3.40
  -2   4  -9   35.10    3.30
  -2  -2  -9   32.70    2.40
  -4   2   9   37.70    4.80
  -4   2   9   37.20    4.10
   2  -4   9   30.90    2.80
   0   3  -9  117.99    3.80
  -3   3   9  122.99    4.30
  -3   3   9  128.49    3.30
  -3   0  -9  118.59    3.50
   0  -3   9  121.39    3.70
   3   0   9  121.49    3.70
   3  -3   9  363.96    4.40
   0  -3  -9  403.26    4.70
  -3   3  -9  375.06    3.60
   0   3   9  385.56    4.00
  -3   6  -9  334.97    3.80
  -6   3   9  284.67    6.40
   3   3   9  329.17    3.10
  -3  -3  -9  340.07    3.70
   3  -6   9  333.07    4.30
  -1   5  -9  754.32    5.10
   1  -5   9  789.22    6.00
  -5   4   9  762.72    7.00
   4   1   9  740.43    4.20
  -4  -1  -9  767.02    4.70
  -2   4   9  875.91    6.20
   4  -2   9  852.61    5.30
  -2  -2   9  891.61    9.00
  -2   4   9  993.60    6.50
   2   2  -9  894.01    7.70
  -4   2  -9  906.91    5.20
  -4   5  -9  163.28    2.70
   1   4   9  171.48    2.80
   4  -5   9  153.98    2.80
  -4   8  -9   30.10    3.00
   8  -4  -9   28.40    4.00
   4   4   9   30.10    3.10
   4  -8   9   31.20    2.60
  -8   4   9   24.70    3.70
  -4  -4  -9   31.90    3.10
   7  -5  -9    2.40    3.40
   2  -7   9   -0.60    3.30
  -5  -2  -9    2.30    3.00
  -7   5   9   -0.60    3.50
   5   2   9    2.90    2.20
  -2   7  -9   -0.20    2.60
  -5   1  -9   31.70    2.90
  -1  -4   9   34.20    3.60
  -4   5   9   40.10    3.70
  -4   5   9   43.40    3.40
   5  -1   9   32.40    2.20
   1   4  -9   34.20    3.00
   5  -4   9    3.00    2.80
  -1   5   9    1.90    2.30
  -5   4  -9    3.60    2.80
  -1   5   9    9.50    3.40
   2   5   9    2.70    3.00
  -5   7  -9   -1.50    2.80
   5  -7   9    0.70    3.00
   2   5   9   -6.60    3.10
  -5  10  -9  204.88    2.70
   5   5   9  218.08    3.30
  10  -5  -9  200.08    4.70
   5 -10   9  208.78    3.50
 -10   5   9  152.48    4.50
  -9   6   9   15.60    3.30
   9  -6  -9   12.90    3.20
  -6  -3  -9   13.20    2.70
   3  -9   9   18.00    3.40
  -3   9  -9   16.20    2.90
   6   3   9   15.10    2.00
   6  -6  -9    3.40    3.30
   6   0   9    4.20    2.70
  -6   6   9    0.70    3.30
  -6   0  -9    2.30    2.70
   0  -6   9    2.90    3.70
   0   6  -9    5.40    3.10
  -3  -3   9   25.60    4.00
   6  -3   9   26.70    2.00
  -3   6   9   30.40    3.40
  -3   6   9   28.60    3.40
  -6   3  -9   27.80    2.00
   3   3  -9   27.10    3.60
  -6   6  -9  649.93    4.30
   0   6   9  739.03    4.80
   0   6   9  627.24    4.50
   6  -6   9  606.24    4.30
  -6   9  -9  236.38    2.80
   3   6   9  210.98    2.70
   9  -3  -9  224.08    7.00
  -9   3   9  238.98    7.50
   6  -9   9  216.18    3.50
   3   6   9  241.88    3.50
  -6  12  -9   18.70    2.10
 -12   6   9   14.20    3.10
   6   6   9   14.40    2.00
  12  -6  -9   14.50    3.30
   6 -12   9   17.00    2.90
   6   6   9   16.80    2.50
  11  -7  -9    3.40    2.70
   4 -11   9    4.60    3.20
 -11   7   9    2.70    3.20
  -7  -4  -9    4.60    2.50
  -4  11  -9    5.60    2.70
   7   4   9    6.10    2.50
   8  -7  -9  148.89    3.50
  -7  -1  -9  144.59    3.00
   1  -8   9  149.09    3.70
   7   1   9  149.09    2.50
  -1   8  -9  149.29    2.70
  -8   7   9  142.69    3.80
  -7   2  -9  835.12    4.20
  -5   7   9  868.81    5.60
  -2  -5   9  829.62    6.80
   7  -2   9  846.02    4.60
   2   5  -9  835.42    6.10
   5  -7  -9  791.32    5.40
   7  -5   9   28.00    3.00
   5   2  -9   26.60    3.80
  -2   7   9   38.60    2.30
  -7   5  -9   26.10    2.20
  -2   7   9   25.00    2.30
   5   2  -9   28.70    4.60
  -7   8  -9  170.98    2.70
   1   7   9  187.48    3.70
   1   7   9  157.58    2.70
   7  -8   9  163.68    3.30
 -11   4   9  122.29    4.80
  -7  11  -9  136.19    3.00
   4   7   9  103.59    2.40
  11  -4  -9  112.19    4.70
   7 -11   9  116.99    2.40
   4   7   9  126.79    2.40
  -7  14  -9   13.10    2.30
 -14   7   9   13.50    3.10
  14  -7  -9    9.50    3.40
   7 -14   9    6.10    2.30
   7   7   9   15.90    2.10
   7   7   9   11.50    2.70
   5 -13   9   92.39    3.50
  13  -8  -9   90.29    3.50
 -13   8   9   90.99    3.60
   8   5   9  100.09    2.30
  -5  13  -9  101.79    2.60
   8   5   9   88.59    3.00
   2 -10   9  258.67    3.90
 -10   8   9  251.87    4.20
  10  -8  -9  241.98    4.00
   8   2   9  258.37    2.70
  -2  10  -9  273.47    3.60
  -8  -2  -9  255.67    2.80
   7  -8  -9    7.70    2.80
  -1  -7   9   14.80    3.30
   8  -1   9    8.20    2.60
  -8   1  -9   12.90    2.00
  -7   8   9   14.70    3.20
   1   7  -9    8.20    3.00
   8  -4   9   27.70    2.20
   4   4  -9   33.20    3.20
  -4   8   9   32.20    2.40
   4   4  -9   30.90    3.80
  -8   4  -9   35.40    2.70
  -1   8   9   30.40    2.30
  -8   7  -9   36.10    2.10
   8  -7   9   30.20    2.10
  -1   8   9   34.90    2.50
   2   8   9    1.90    2.80
  -8  10  -9    5.10    2.00
   2   8   9    1.90    2.80
  10  -2  -9    4.50    6.60
  10  -2  -9    3.10    6.20
   8 -10   9    6.70    2.00
 -13   5   9   21.30    3.80
  -8  13  -9    6.60    2.80
  13  -5  -9   20.00    3.50
   5   8   9   19.50    2.50
   8 -13   9   17.50    2.60
   5   8   9   25.00    2.60
   9   6   9   25.90    3.00
   6 -15   9   27.10    2.50
  15  -9  -9   22.70    3.10
   9   6   9   24.00    2.60
 -15   9   9   26.10    3.20
  -6  15  -9   25.70    2.80
   3 -12   9   23.60    2.90
  -9  -3  -9   29.50    2.80
  12  -9  -9   22.70    2.90
 -12   9   9   24.40    3.20
   9   3   9   23.80    2.00
  -3  12  -9   24.50    2.20
  -9   0  -9  160.68    2.40
   9  -9  -9  150.38    3.30
   9   0   9  156.58    2.80
   0   9  -9  160.98    3.30
   0  -9   9  153.48    3.90
  -9   9   9  155.08    3.50
   6  -9  -9   54.89    3.20
  -9   3  -9   59.09    2.20
   9  -3   9   57.79    2.10
   3   6  -9   61.29    3.10
  -6   9   9   59.89    2.60
  -3   9   9   30.90    3.10
   6   3  -9   24.90    3.90
  -9   6  -9   26.90    2.80
   6   3  -9   28.50    3.40
  -3   9   9   29.40    2.40
   9  -6   9   30.30    2.50
   0   9   9   60.39    2.80
  -9   9  -9   80.39    2.90
   0   9   9   79.39    2.40
   9  -9   9   70.89    3.00
  -9  12  -9    3.10    2.40
   3   9   9    1.10    2.40
  12  -3  -9    2.20    4.40
   3   9   9    4.20    2.70
   9 -12   9    0.90    2.40
  -9  15  -9   77.19    3.00
   6   9   9   79.09    3.40
  15  -6  -9   78.29    4.20
   9 -15   9   73.39    3.00
 -15   6   9   78.19    4.70
   6   9   9   91.79    3.00
   4 -14   9   15.70    3.30
  14 -10  -9   13.00    3.00
 -14  10   9   14.30    3.10
  10   4   9   10.40    2.40
  -4  14  -9   14.40    2.90
   1 -11   9   21.20    2.40
 -11  10   9   17.30    3.00
  11 -10  -9   19.20    2.80
  10   1   9   19.80    2.40
 -10  -1  -9   21.20    2.00
  -1  11  -9   21.60    2.60
  -2  -8   9   41.00    2.60
  10  -2   9   41.40    1.90
 -10   2  -9   41.40    2.60
  -8  10   9   47.10    3.10
   2   8  -9   40.70    2.90
   8 -10  -9   41.40    2.80
  10  -5   9   42.00    1.90
   5   5  -9   40.80    3.30
  -5  10   9   40.40    3.20
   5   5  -9   41.30    3.30
 -10   5  -9   37.50    2.60
   8   2  -9   17.10    3.40
  -2  10   9   19.30    2.20
 -10   8  -9   16.30    2.00
  -2  10   9   22.20    2.70
   8   2  -9   16.70    4.40
  10  -8   9   18.00    1.90
   1  10   9  224.98    2.90
   1  10   9  184.08    3.20
 -10  11  -9  212.08    2.70
  10 -11   9  190.78    2.70
 -10  14  -9   71.59    2.90
   4  10   9   67.09    3.20
  14  -4  -9   64.69    5.30
  10 -14   9   66.99    2.80
   4  10   9   71.19    3.20
 -13  11   9   21.60    3.20
  13 -11  -9   24.70    2.90
   2 -13   9   23.00    3.10
  11   2   9   28.10    2.50
  -2  13  -9   24.70    2.70
 -11  -2  -9   27.60    2.60
  -1 -10   9   -0.60    3.30
  11  -1   9    4.20    2.30
   1  10  -9    3.30    3.00
 -10  11   9    5.30    3.10
  10 -11  -9    2.20    2.20
 -11   1  -9    4.40    1.80
 -11   4  -9   44.70    2.00
  11  -4   9   39.90    2.30
  -7  11   9   41.30    3.30
   4   7  -9   46.00    3.10
   4   7  -9   47.50    3.00
   7 -11  -9   31.50    3.00
   7   4  -9  338.57    4.70
   7   4  -9  337.17    5.30
  -4  11   9  394.76    3.90
  -4  11   9  322.97    3.60
 -11   7  -9  334.67    2.90
  11  -7   9  323.57    3.20
  -1  11   9   29.50    2.60
 -11  10  -9   37.80    2.50
  10   1  -9   33.90    5.20
  11 -10   9   33.60    2.00
  -1  11   9   41.40    2.70
  10   1  -9   32.50    4.40
 -11  13  -9   -0.90    1.90
   2  11   9   -3.00    2.60
  11 -13   9   -3.40    2.50
   2  11   9   -2.80    2.70
 -12  12   9  106.09    3.20
   0 -12   9   89.59    2.90
  12 -12  -9   93.39    3.30
  12   0   9  102.89    2.80
   0  12  -9   99.19    3.30
 -12   0  -9  108.19    3.10
   9 -12  -9  136.29    3.20
  12  -3   9  156.78    2.40
   3   9  -9  198.78    3.70
 -12   3  -9  170.38    2.60
   3   9  -9  169.98    3.30
  -9  12   9  167.38    3.30
  -6  12   9   54.19    2.30
   6   6  -9   52.39    3.40
   6   6  -9   53.19    2.80
  12  -6   9   46.20    1.90
 -12   6  -9   54.09    2.60
   9   3  -9   25.90    3.20
  -3  12   9   27.00    2.00
   9   3  -9   25.30    3.80
 -12   9  -9   29.20    2.00
  -3  12   9   34.80    2.80
  12  -9   9   22.60    2.30
   0  12   9   33.00    2.20
   0  12   9   19.00    2.50
 -12  12  -9   23.80    2.00
  12 -12   9   25.20    2.00
  13  -2   9   -0.60    2.30
 -13   2  -9   -0.90    2.70
  11 -13  -9   -0.90    2.70
   2  11  -9   -0.20    3.00
   2  11  -9    3.70    2.90
 -11  13   9   -0.10    2.90
  13  -5   9   24.30    2.40
   8 -13  -9   14.90    2.70
   5   8  -9   20.60    2.70
 -13   5  -9   23.60    2.60
   5   8  -9   22.70    3.10
  -8  13   9   24.10    2.90
  -5  13   9    4.30    2.70
  -5  13   9    2.70    2.20
   8   5  -9    2.90    3.10
  13  -8   9    1.30    2.60
 -13   8  -9    6.80    2.70
   8   5  -9    3.60    2.60
  11   2  -9   24.40    4.10
  -2  13   9   24.50    2.60
  11   2  -9   21.60    4.20
 -13  11  -9   23.40    2.10
  13 -11   9   27.40    2.00
  -2  13   9   28.60    2.60
  14  -4   9    3.20    2.50
  10 -14  -9   -4.00    2.50
   4  10  -9    2.70    2.70
 -14   4  -9    0.30    2.80
   4  10  -9   -2.80    2.70
 -10  14   9   -0.80    2.20
 -14   7  -9   34.20    2.30
   7   7  -9   37.90    3.00
   7   7  -9   11.70    3.40
  -7  14   9   34.50    2.80
  14  -7   9   35.10    2.40
  10   4  -9    4.60    2.80
  -4  14   9    8.10    2.70
  10   4  -9    3.70    3.30
  14 -10   9    2.30    2.00
 -14  10  -9    5.50    2.90
  -4  14   9    0.00    2.60
   9 -15  -9    5.00    2.70
 -15   6  -9   14.30    3.00
   6   9  -9   17.50    2.80
   6   9  -9   13.20    2.70
  -9  15   9   19.00    2.80
  15  -6   9   13.10    2.00
   9   6  -9    4.80    3.50
  -6  15   9    1.70    2.60
  15  -9   9    3.10    2.50
   9   6  -9    3.10    3.00
  -6  15   9    2.90    2.50
 -15   9  -9    1.40    2.70
   0   1 -10 1023.10    6.50
   0  -1  10  974.30    6.80
  -1   0 -10 1022.30    6.00
   1  -1 -10 1019.50    6.80
   1   0  10 1003.30    6.10
  -1   1  10  990.20    6.80
  -3   2  10 1881.51   11.20
  -3   2  10 1760.22   10.00
  -1   3 -10 1825.62    7.10
   1  -3  10 1768.72    8.10
   2   1  10 1802.82    6.60
  -2  -1 -10 1854.71    6.90
   0  -2 -10  334.87    3.80
  -2   0  10  299.17    5.90
   2   0 -10  329.27    5.30
   0   2  10  324.47    3.80
   2  -2  10  310.37    4.40
  -2   2 -10  321.57    4.00
   3   2  10   27.90    2.80
  -5   3  10   30.40    3.80
  -2   5 -10   25.10    2.10
  -3  -2 -10   31.10    2.70
   2  -5  10   27.40    2.60
  -5   3  10   27.60    4.30
  -2   3  10   33.30    3.30
  -3   1 -10   37.30    3.10
   3  -1  10   32.10    2.40
   1   2 -10   32.50    2.90
  -1  -2  10   31.30    3.80
  -2   3  10   33.30    3.30
  -3   4 -10  448.96    4.20
   1   3  10  472.45    4.40
   3  -4  10  425.96    3.80
  -1  -3 -10  488.45    4.30
  -3   7 -10  343.07    3.70
   4   3  10  363.86    3.80
  -7   4  10  308.17    6.00
  -4  -3 -10  365.56    3.30
   3  -7  10  334.27    3.60
  -4   4  10  218.18    4.30
  -4   4  10  195.48    4.40
  -4   0 -10  186.48    2.60
   0  -4  10  198.58    4.30
   4   0  10  187.38    2.70
   0   4 -10  179.28    2.90
  -1   4  10  589.44    4.40
   4  -3  10  532.95    4.30
  -1   4  10  514.05    4.20
  -3  -1  10  517.85   14.50
  -4   3 -10  552.74    3.80
   3   1 -10  536.55   11.00
  -2  -4 -10  743.03    4.10
  -4   6 -10  716.93    4.10
   2   4  10  716.23    4.10
   4  -6  10  686.43    4.90
  -4   9 -10  167.28    3.00
   5   4  10  175.48    3.20
   9  -5 -10  157.88    4.40
  -5  -4 -10  160.08    2.60
   4  -9  10  162.58    3.60
  -9   5  10  118.49    4.50
  -1   6 -10  597.64    4.60
  -5  -1 -10  614.54    4.20
   1  -6  10  583.44    4.80
  -6   5  10  614.84    6.20
   5   1  10  613.14    3.80
  -5   2 -10  364.66    3.60
  -3   5  10  427.06    4.60
   2   3 -10  340.97    4.70
  -3   5  10  374.06    3.90
  -2  -3  10  359.46    5.90
   5  -2  10  374.36    3.80
   0   5  10  214.78    3.50
   0   5  10  190.78    3.50
  -5   5 -10  203.98    2.60
   5  -5  10  183.58    3.30
  -5   8 -10  421.56    3.40
   3   5  10  440.36    4.00
   5  -8  10  401.06    4.20
  -5  11 -10  186.68    2.70
   6   5  10  192.18    2.90
  11  -6 -10  179.78    4.70
   5 -11  10  178.78    3.70
 -11   6  10  137.89    4.40
   2  -8  10  229.88    4.00
   8  -6 -10  211.48    4.20
  -6  -2 -10  237.88    3.30
   6   2  10  237.68    3.20
  -2   8 -10  214.88    3.30
  -8   6  10  218.38    4.30
  -1  -5  10  147.29    4.60
  -6   1 -10  150.68    3.10
   6  -1  10  149.09    2.60
  -5   6  10  158.58    4.00
  -5   6  10  185.68    3.90
   1   5 -10  148.09    3.50
   6  -4  10  989.60    4.90
   4   2 -10 1053.79   12.40
  -2   6  10 1033.80    5.20
  -6   4 -10 1086.69    4.90
   4   2 -10 1140.09   12.80
  -2   6  10 1263.97    6.10
   6  -7  10   68.89    2.60
   1   6  10   64.99    3.40
  -6   7 -10   81.09    3.20
   1   6  10   78.39    2.60
  -6  10 -10   -3.30    2.70
   4   6  10   -5.50    2.90
  10  -4 -10    1.90    4.60
   4   6  10    7.10    2.10
   6 -10  10   -1.00    2.90
 -10   4  10    0.20    4.10
 -13   7  10   39.70    3.50
  -6  13 -10   40.30    2.90
   7   6  10   47.20    2.50
   7   6  10   31.30    2.10
  13  -7 -10   36.00    3.50
   6 -13  10   30.30    3.00
 -10   7  10  183.28    4.00
  10  -7 -10  201.68    3.90
   3 -10  10  212.98    3.20
  -7  -3 -10  216.28    3.20
   7   3  10  216.38    2.60
  -3  10 -10  211.08    2.80
   7  -7 -10  747.73    5.60
   0  -7  10  755.52    5.80
   7   0  10  801.22    4.50
  -7   7  10  832.52    6.00
  -7   0 -10  785.32    4.10
   0   7 -10  789.12    4.70
  -7   3 -10  150.48    3.10
   7  -3  10  154.88    2.60
  -3  -4  10  158.48    4.70
  -4   7  10  152.08    3.50
  -4   7  10  188.18    3.70
   3   4 -10  149.19    3.70
  -1   7  10  128.59    3.30
  -7   6 -10  135.69    2.50
  -1   7  10  148.29    3.50
   7  -6  10  125.49    2.60
   2   7  10   98.39    3.00
  -7   9 -10  108.19    2.80
   7  -9  10  102.59    3.00
   2   7  10  105.99    3.30
 -12   5  10   98.69    4.60
  -7  12 -10  102.39    2.30
   5   7  10   85.19    2.30
   5   7  10   91.69    2.70
   7 -12  10   91.29    3.10
  12  -5 -10   88.59    4.70
  -7  15 -10   85.99    2.90
   8   7  10   69.99    3.30
  15  -8 -10   65.59    4.10
   7 -15  10   71.89    3.50
 -15   8  10   80.39    4.20
   8   7  10   72.99    2.90
  12  -8 -10  120.89    3.50
   4 -12  10  122.59    3.60
 -12   8  10  117.49    3.90
  -8  -4 -10  135.99    2.40
   8   4  10  130.69    2.80
  -4  12 -10  124.09    3.10
   9  -8 -10   -1.10    2.70
   1  -9  10    7.30    3.10
  -8  -1 -10    2.90    1.90
   8   1  10    0.10    1.70
  -1   9 -10   -0.90    2.00
  -9   8  10    1.20    2.70
   6  -8 -10   91.59    3.40
  -2  -6  10   95.49    3.70
  -8   2 -10   88.39    2.30
   8  -2  10   89.79    2.30
  -6   8  10  109.39    3.50
   2   6 -10   96.99    3.10
   8  -5  10  257.77    3.30
  -3   8  10  253.67    3.70
   5   3 -10  266.37    5.40
  -8   5 -10  262.07    2.90
  -3   8  10  296.67    3.30
   5   3 -10  253.67    5.50
   0   8  10  139.49    3.00
   0   8  10  172.18    3.30
  -8   8 -10  155.18    3.10
   8  -8  10  148.79    3.10
  -8  11 -10  307.97    3.40
   3   8  10  273.07    3.40
   8 -11  10  277.07    3.40
   3   8  10  323.57    3.60
  -8  14 -10    6.20    2.60
   6   8  10    1.30    2.10
  14  -6 -10    4.70    3.80
 -14   6  10    6.00    4.20
   8 -14  10    7.90    3.10
   6   8  10    3.80    2.70
   9   5  10   -1.30    2.70
  14  -9 -10    0.00    2.90
   5 -14  10    0.90    2.30
 -14   9  10    2.00    3.20
   9   5  10   -0.50    2.40
  -5  14 -10   -0.30    2.50
 -11   9  10    8.60    3.10
  -9  -2 -10   10.00    2.50
  11  -9 -10    5.40    2.70
   2 -11  10    9.70    2.30
   9   2  10   12.70    2.40
  -2  11 -10    4.60    2.00
   8  -9 -10   59.29    3.00
  -1  -8  10   59.69    3.40
   9  -1  10   62.79    2.50
  -9   1 -10   61.89    2.10
  -8   9  10   63.49    3.20
   1   8 -10   63.99    3.00
  -9   4 -10  253.77    3.20
   9  -4  10  246.88    3.20
   4   5 -10  284.27    4.80
  -5   9  10  256.97    4.00
   4   5 -10  258.07    4.30
  -2   9  10  367.46    3.70
  -2   9  10  297.97    3.70
  -9   7 -10  333.97    3.10
   9  -7  10  321.17    2.90
   1   9  10   11.10    2.10
  -9  10 -10    4.60    2.00
   9 -10  10   12.60    2.60
   1   9  10   10.70    2.00
  -9  13 -10   66.49    2.70
   4   9  10   60.49    2.20
   9 -13  10   53.09    2.70
   4   9  10   75.09    2.80
  13 -10 -10   39.70    2.80
   3 -13  10   41.50    3.20
 -13  10  10   38.60    3.50
 -10  -3 -10   40.10    2.80
  10   3  10   38.70    2.50
  -3  13 -10   43.40    3.00
  10 -10 -10  252.17    3.60
   0 -10  10  250.27    4.40
  10   0  10  277.77    2.60
 -10   0 -10  274.17    3.20
   0  10 -10  275.67    3.90
 -10  10  10  285.27    4.10
   7 -10 -10  242.18    3.10
  10  -3  10  246.08    3.10
 -10   3 -10  260.47    2.70
  -7  10  10  271.17    3.70
   3   7 -10  310.27    4.40
   3   7 -10  255.17    3.80
   6   4 -10   59.99    3.50
  -4  10  10   63.29    2.40
  -4  10  10   56.89    3.20
   6   4 -10   63.19    3.90
 -10   6 -10   62.19    1.90
  10  -6  10   59.69    2.40
  -1  10  10  300.67    3.50
 -10   9 -10  318.17    3.40
  -1  10  10  348.97    3.50
  10  -9  10  285.27    3.20
   2  10  10  127.79    2.90
 -10  12 -10  142.49    2.80
  10 -12  10  125.19    2.80
   2  10  10  141.69    3.20
 -11  -1 -10   25.40    2.60
 -12  11  10   24.40    3.20
  12 -11 -10   25.90    2.70
  11   1  10   31.20    2.40
   1 -12  10   22.70    3.10
  -1  12 -10   24.80    2.90
   9 -11 -10   75.29    2.50
  11  -2  10   86.79    2.60
 -11   2 -10   87.69    2.60
  -9  11  10   83.39    3.50
   2   9 -10   84.89    2.90
  11  -5  10  155.08    2.60
 -11   5 -10  165.98    2.70
   5   6 -10  165.08    3.70
  -6  11  10  150.98    2.80
   5   6 -10  156.78    3.80
  -3  11  10   26.50    2.50
   8   3 -10   29.20    3.90
  -3  11  10   33.00    2.80
 -11   8 -10   28.00    2.60
   8   3 -10   25.80    3.90
  11  -8  10   25.50    1.90
   0  11  10    5.10    1.90
   0  11  10    6.10    2.60
 -11  11 -10    9.30    2.30
  11 -11  10    9.30    1.80
 -11  14 -10   29.40    2.50
   3  11  10   24.00    2.30
  11 -14  10   19.80    2.60
   3  11  10   26.00    3.00
  -1 -11  10   63.39    3.50
  11 -12 -10   67.89    3.10
  12  -1  10   76.49    2.70
 -12   1 -10   75.59    2.30
   1  11 -10   79.89    3.20
 -11  12  10   77.69    2.60
   4   8 -10    0.70    2.90
  12  -4  10    2.30    1.70
   8 -12 -10    2.90    2.40
 -12   4 -10    0.00    1.90
  -8  12  10    4.90    2.70
   4   8 -10   -0.60    2.80
  -5  12  10    2.70    2.60
   7   5 -10    2.20    2.70
   7   5 -10    5.00    3.10
  -5  12  10    2.10    1.90
 -12   7 -10    0.30    1.90
  12  -7  10   -1.50    2.50
  -2  12  10   24.80    2.80
 -12  10 -10   30.50    2.50
  12 -10  10   24.20    1.90
  -2  12  10   29.50    2.10
   1  12  10   25.70    2.10
   1  12  10   20.50    2.00
 -12  13 -10   34.40    2.50
  12 -13  10   23.80    2.00
 -13  13  10   -0.90    3.20
   0 -13  10    1.40    2.40
  13   0  10    0.30    1.90
  13 -13 -10    2.60    3.00
   0  13 -10   -1.60    2.70
 -13   0 -10    3.30    2.10
  10 -13 -10   56.29    2.90
  13  -3  10   74.09    2.50
   3  10 -10   74.09    3.40
   3  10 -10   63.19    2.90
 -13   3 -10   62.49    2.90
 -10  13  10   60.69    2.50
 -13   6 -10   40.20    2.80
  -7  13  10   41.60    2.10
   6   7 -10   40.00    3.30
   6   7 -10   42.60    3.10
  13  -6  10   40.60    2.00
   9   4 -10  174.48    4.70
  -4  13  10  170.68    2.80
   9   4 -10  178.98    5.30
 -13   9 -10  201.38    3.30
  13  -9  10  176.58    2.90
  -4  13  10  208.28    3.30
  -1  13  10  104.89    2.50
  -1  13  10  130.59    3.10
 -13  12 -10  126.69    3.10
  13 -12  10   73.29    2.50
  14  -5  10  148.09    2.40
   9 -14 -10  125.99    3.10
   5   9 -10  143.99    3.50
 -14   5 -10  148.69    2.70
   5   9 -10  151.58    3.80
  -9  14  10  147.89    3.20
  -6  14  10  102.09    2.50
   8   6 -10   86.19    4.10
  14  -8  10   94.89    2.70
  -6  14  10  109.99    3.20
   8   6 -10   98.09    3.80
 -14   8 -10  107.29    3.30
  -3  14  10   -3.40    2.90
 -14  11 -10    0.90    2.60
  14 -11  10   -4.00    2.80
  -3  14  10    0.50    3.00
 -15   7 -10   -2.70    2.90
   7   8 -10   -1.70    2.90
  -8  15  10    0.60    2.90
   7   8 -10   -4.30    3.30
  15  -7  10   -2.30    2.40
  -1   1 -11   84.79    3.20
   0  -1 -11   93.69    2.70
   1  -1  11   84.39    2.80
  -1   0  11   87.59    3.40
   1   0 -11   87.79    3.50
   0   1  11   87.09    3.60
  -2   2  11   -0.20    3.10
  -2   0 -11   -0.40    2.90
   2   0  11   -0.60    2.90
   0   2 -11   -1.30    2.80
   0  -2  11   -0.40    3.40
   2  -3  11   64.59    3.40
   1   2  11   58.79    3.20
  -3   1  11   62.79    4.70
  -3   1  11   57.79    4.00
  -2   3 -11   63.29    2.30
  -1  -2 -11   67.19    2.40
  -1   4 -11   53.49    2.20
  -4   3  11   58.19    4.60
   1  -4  11   48.50    3.40
  -4   3  11   52.29    3.80
   3   1  11   55.79    2.80
  -3  -1 -11   53.39    2.10
   3  -2  11  317.97    4.00
   2   1 -11  331.27    5.30
  -1   3  11  338.57    4.20
  -2  -1  11  317.77    6.40
  -3   2 -11  323.57    3.20
   2   3  11  135.59    3.20
  -2  -3 -11  146.99    2.50
  -3   5 -11  130.99    3.10
   3  -5  11  135.79    3.40
  -4  -2 -11   38.20    2.80
   2  -6  11   34.40    3.20
  -2   6 -11   41.60    2.10
  -6   4  11   42.80    4.40
  -6   4  11   50.49    3.50
   4   2  11   41.20    3.00
  -3   4  11  429.96    4.20
  -3   4  11  397.66    4.20
  -4   1 -11  391.86    3.20
   1   3 -11  394.26    4.60
   4  -1  11  389.36    3.30
  -1  -3  11  417.76    5.70
   4  -4  11   80.69    3.00
  -4   4 -11   80.89    2.90
   0   4  11   84.09    3.30
  -4   7 -11   48.60    2.70
   3   4  11   52.59    2.40
   4  -7  11   43.20    3.30
  -3  -4 -11   49.99    3.00
  -3   8 -11  177.18    3.30
  -8   5  11  146.99    4.80
  -5  -3 -11  180.68    2.60
   3  -8  11  176.18    3.80
   5   3  11  179.78    2.50
  -5   5  11  161.48    4.10
   0  -5  11  137.79    4.20
  -5   5  11  144.19    4.40
   5   0  11  133.69    2.60
  -5   0 -11  138.89    2.50
   0   5 -11  136.79    3.40
   5  -3  11   58.29    2.90
  -3  -2  11   61.29    5.20
  -2   5  11   56.19    3.20
  -2   5  11   70.19    3.20
   3   2 -11   62.19    4.10
  -5   3 -11   62.09    2.80
   1   5  11   17.60    2.30
  -5   6 -11   29.50    2.90
   1   5  11   24.20    2.30
   5  -6  11   24.00    2.30
  -5   9 -11   30.80    2.70
   4   5  11   31.80    3.00
   5  -9  11   35.40    2.30
   6   4  11    9.90    2.40
  -4  10 -11    4.20    2.70
  10  -6 -11    6.80    3.10
   4 -10  11    6.60    3.00
 -10   6  11    8.10    3.40
  -6  -4 -11    2.30    1.90
  -1   7 -11   69.99    2.90
  -6  -1 -11   70.89    2.80
   1  -7  11   67.79    3.50
   6   1  11   66.99    2.30
  -7   6  11   72.79    3.60
   2   4 -11  171.18    4.10
  -6   2 -11  180.08    3.20
  -2  -4  11  175.48    5.10
  -4   6  11  179.18    3.70
  -4   6  11  207.58    3.70
   6  -2  11  178.28    2.70
  -1   6  11   19.90    2.20
  -1   6  11   24.40    2.30
  -6   5 -11   22.20    2.80
   6  -5  11   18.40    2.20
   2   6  11   52.39    2.30
  -6   8 -11   59.89    2.20
   2   6  11   63.39    2.40
   6  -8  11   60.49    2.30
  11  -5 -11   53.59    4.90
   5   6  11   48.60    2.00
   6 -11  11   47.90    3.00
  -6  11 -11   60.59    2.10
 -11   5  11   56.39    5.10
   5   6  11   56.99    2.10
  -5  12 -11    6.20    2.20
  12  -7 -11   13.90    3.40
   5 -12  11   14.40    2.40
 -12   7  11   18.30    3.40
   7   5  11   17.30    2.30
  -9   7  11   39.00    3.50
   9  -7 -11   40.20    3.30
   2  -9  11   38.80    3.50
   7   2  11   40.30    2.00
  -7  -2 -11   43.40    2.80
  -2   9 -11   43.20    2.10
  -6   7  11   26.00    3.10
  -1  -6  11   19.60    3.50
   7  -1  11   22.60    2.80
  -7   1 -11   31.80    2.10
  -6   7  11   22.70    3.50
   1   6 -11   21.80    2.80
  -3   7  11    1.80    2.20
   7  -4  11   -2.50    2.70
   4   3 -11    0.40    3.30
  -3   7  11    1.50    2.20
  -7   4 -11    0.90    2.00
   4   3 -11    1.40    3.30
   0   7  11  105.19    3.20
   0   7  11   78.99    3.10
  -7   7 -11   94.19    2.80
   7  -7  11   84.99    2.40
   3   7  11   23.00    2.70
  -7  10 -11   20.80    2.50
   3   7  11   19.00    2.00
   7 -10  11   21.10    2.60
   6   7  11   36.80    2.00
   6   7  11    8.40    2.60
  13  -6 -11   31.40    4.90
   7 -13  11   35.60    3.20
  -7  13 -11   29.20    2.70
 -13   6  11   37.70    4.70
  -6  14 -11   10.60    2.20
 -14   8  11   11.60    3.40
   6 -14  11   15.80    3.00
   8   6  11    3.30    2.90
  14  -8 -11   13.90    3.30
   8   6  11    6.80    2.60
  11  -8 -11    5.50    2.80
 -11   8  11    6.50    3.10
   3 -11  11    9.00    3.00
   8   3  11    6.70    1.80
  -8  -3 -11    8.80    2.70
  -3  11 -11   17.20    2.50
   8  -8 -11   69.29    3.00
   0  -8  11   76.79    3.50
   8   0  11   89.99    2.10
  -8   8  11   81.59    3.10
   0   8 -11   80.09    2.90
  -8   0 -11   78.49    2.70
  -3  -5  11   52.69    4.00
  -8   3 -11   59.89    2.60
   8  -3  11   55.59    2.00
  -5   8  11   55.49    3.10
  -5   8  11   71.99    3.30
   3   5 -11   56.79    3.50
  -2   8  11   27.40    2.30
  -8   6 -11   31.40    2.00
  -2   8  11   38.10    2.90
   8  -6  11   26.50    2.70
   1   8  11   96.99    3.10
   8  -9  11  109.39    3.00
  -8   9 -11  118.69    2.80
   1   8  11  118.09    2.50
   4   8  11   37.80    2.00
  -8  12 -11   47.50    2.80
   4   8  11   43.10    2.70
   8 -12  11   37.60    2.30
  13  -9 -11   20.90    3.30
   4 -13  11   20.40    3.40
 -13   9  11   22.60    3.70
  -9  -4 -11   25.30    2.20
   9   4  11   17.70    2.60
  -4  13 -11   27.80    2.90
  10  -9 -11   53.09    2.90
   1 -10  11   54.49    3.20
  -9  -1 -11   56.29    2.00
   9   1  11   54.19    2.00
  -1  10 -11   53.29    2.90
 -10   9  11   53.69    3.30
   7  -9 -11   58.89    3.00
  -2  -7  11   64.29    3.30
   9  -2  11   62.39    1.90
  -9   2 -11   64.79    2.70
  -7   9  11   66.49    3.30
   2   7 -11   64.09    2.70
  -4   9  11   74.19    3.20
   9  -5  11   69.39    2.10
  -4   9  11   72.09    2.50
   5   4 -11   79.69    3.90
  -9   5 -11   65.69    2.80
   5   4 -11   69.99    4.10
  -1   9  11   44.60    2.80
  -1   9  11   53.59    2.30
  -9   8 -11   52.19    2.60
   9  -8  11   52.99    2.70
   2   9  11    0.70    2.40
  -9  11 -11    1.70    1.90
   9 -11  11   -1.60    1.90
   2   9  11    7.70    2.50
  -9  14 -11   71.19    2.80
   5   9  11   57.49    2.30
   5   9  11   64.99    3.10
   9 -14  11   59.19    2.90
 -12  10  11   52.39    3.30
  12 -10 -11   47.60    3.10
   2 -12  11   47.00    3.50
 -10  -2 -11   48.40    2.80
  10   2  11   48.40    2.50
  -2  12 -11   49.50    3.00
   9 -10 -11    0.20    2.60
  -1  -9  11    0.20    3.40
  10  -1  11    3.20    1.70
  -9  10  11   11.00    2.30
   1   9 -11    1.10    2.80
 -10   1 -11    9.30    1.70
  -6  10  11   91.79    3.30
  10  -4  11   86.69    2.60
 -10   4 -11   76.29    2.60
   4   6 -11   86.59    3.60
  -6  10  11   83.09    3.30
   4   6 -11   74.59    3.40
  -3  10  11   14.80    2.80
  -3  10  11    7.80    2.80
 -10   7 -11    8.00    2.40
  10  -7  11    3.70    2.30
   0  10  11   11.00    2.60
   0  10  11   10.80    2.70
 -10  10 -11    8.90    1.90
  10 -10  11   13.60    2.40
   3  10  11   -3.50    2.40
 -10  13 -11   -1.30    2.00
  10 -13  11    0.90    2.50
   3  10  11   -1.10    2.50
  14 -11 -11   10.80    2.90
   3 -14  11    8.30    3.10
 -14  11  11   12.40    3.30
  11   3  11    9.00    2.70
 -11  -3 -11    5.40    2.70
  -3  14 -11    5.00    3.10
  11 -11 -11    5.20    2.90
  11   0  11    6.00    2.50
 -11   0 -11    3.00    2.00
   0 -11  11    4.90    2.50
   0  11 -11    5.80    2.50
 -11  11  11    6.40    3.00
   3   8 -11   51.39    3.40
   8 -11 -11   38.80    2.30
  11  -3  11   42.30    2.50
 -11   3 -11   50.89    2.00
  -8  11  11   45.30    3.30
   3   8 -11   43.80    2.90
   6   5 -11   48.60    3.30
  -5  11  11   59.19    3.00
  -5  11  11   45.10    3.00
   6   5 -11   45.80    3.50
 -11   6 -11   55.09    2.40
  11  -6  11   48.10    2.50
  -2  11  11    1.80    2.00
 -11   9 -11    2.20    1.90
  -2  11  11    2.50    2.50
  11  -9  11    0.70    2.40
   1  11  11    3.80    1.90
 -11  12 -11    9.50    2.40
  11 -12  11    2.60    2.30
   1  11  11    8.60    2.40
 -12  -1 -11    6.50    2.80
 -13  12  11    0.20    3.00
   1 -13  11    6.20    3.50
  12   1  11   18.50    2.40
  13 -12 -11   12.50    2.90
  -1  13 -11    5.70    2.70
  12  -2  11   -0.80    1.90
  10 -12 -11    3.30    2.50
 -10  12  11    7.50    2.60
   2  10 -11   -0.80    2.80
 -12   2 -11   -1.10    2.00
  12  -5  11   72.09    2.00
 -12   5 -11   73.09    2.50
   5   7 -11   72.79    3.30
  -7  12  11   78.99    2.30
  -7  12  11   66.19    2.90
   5   7 -11   72.99    2.90
  -4  12  11   28.00    2.70
   8   4 -11   19.50    3.80
  -4  12  11   26.10    2.70
 -12   8 -11   15.10    2.00
  12  -8  11   20.50    2.20
   8   4 -11   20.00    4.60
  -1  12  11    1.60    2.40
  -1  12  11    7.00    2.70
 -12  11 -11   12.20    1.90
  12 -11  11    6.10    1.90
  12 -13 -11    6.40    2.60
  13  -1  11   12.30    1.90
 -13   1 -11    5.10    2.10
   1  12 -11    8.50    3.00
 -12  13  11    6.50    3.10
  13  -4  11   -0.70    2.40
   9 -13 -11   -0.70    2.70
 -13   4 -11    4.20    2.00
  -9  13  11   -1.50    2.60
   4   9 -11    5.30    2.50
   4   9 -11    0.00    2.70
 -13   7 -11   10.30    2.00
   7   6 -11    9.30    2.90
  -6  13  11    8.60    2.50
  -6  13  11   11.50    2.10
   7   6 -11    9.60    2.90
  13  -7  11    6.90    1.90
  -3  13  11    8.70    2.90
 -13  10 -11   14.20    2.00
  13 -10  11   11.20    2.40
  -3  13  11    3.60    2.20
 -14   3 -11   14.60    2.60
   3  11 -11   18.10    3.00
  14  -3  11    7.30    2.40
  11 -14 -11   13.40    2.90
   3  11 -11   18.10    2.80
 -11  14  11   16.50    2.20
 -14   6 -11    2.60    2.20
  -8  14  11    3.10    2.50
   6   8 -11   -2.40    3.10
  -8  14  11    1.00    2.60
   6   8 -11   -0.30    2.80
  14  -6  11    4.70    2.40
   9   5 -11   39.80    4.20
  -5  14  11   46.10    2.40
  -5  14  11   43.70    3.10
  14  -9  11   40.90    2.90
   9   5 -11   36.90    4.10
 -14   9 -11   52.79    3.00
   0   0  12 4769.22   12.10
   0   0 -12 4771.92   11.60
  -1  -1 -12 1169.88    5.40
  -2   1  12 1100.89    7.40
   1   1  12 1149.19    5.50
   1  -2  12 1089.19    6.30
  -1   2 -12 1183.08    6.00
   2  -1 -12 1239.88    7.70
  -1  -1  12 1938.01    9.70
  -1   2  12 2074.79    8.20
  -2   1 -12 2091.89    7.10
   1   1 -12 2087.19    9.00
   2  -1  12 2059.19    7.10
   1  -2 -12 2198.48    8.30
   2   2  12 1150.78    5.10
  -4   2  12 1236.08   11.00
  -2   4 -12 1177.98    5.60
  -2  -2 -12 1186.38    5.50
  -4   2  12 1048.40    9.40
   2  -4  12 1093.59    6.10
  -3   3  12 2547.95   10.30
  -3   3  12 2584.54   10.30
   0   3 -12 2532.75    8.40
  -3   0 -12 2524.85    7.00
   3   0  12 2537.45    7.50
   0  -3  12 2397.86   10.00
   3  -3  12 2066.99    6.90
   0  -3 -12 2289.77    7.30
  -3   3 -12 2202.68    6.70
  -3   0  12 2110.59   17.30
   0   3  12 2177.98    7.20
   3   3  12 1204.08    5.40
  -3  -3 -12 1219.98    5.00
  -3   6 -12 1169.68    4.90
  -6   3  12  978.90   17.20
   3  -6  12 1127.39    5.90
  -6   3  12  926.01   17.40
  -4  -1 -12 1794.22    5.80
  -5   4  12 2022.20   10.10
  -1   5 -12 1822.32    7.00
  -5   4  12 1848.22   10.10
   1  -5  12 1792.52    8.20
   4   1  12 1839.22    6.30
  -4   2 -12 1913.01    6.40
  -2   4  12 1866.31    7.60
   4  -2  12 1887.91    6.60
  -2  -2  12 1909.21   12.30
  -2   4  12 2028.50    7.40
   2   2 -12 1978.70   10.20
   1   4  12 2221.88    6.70
  -4   5 -12 2261.77    6.80
   4  -5  12 2114.89    7.10
  -1  -4 -12 2383.06    7.00
   4   4  12 1159.18    5.00
  -4   8 -12 1118.49    5.30
  -4  -4 -12 1189.28    5.30
   4  -8  12 1089.19    5.80
  -2   7 -12 1138.39    5.50
  -7   5  12 1321.07    8.90
   2  -7  12 1113.69    6.30
  -5  -2 -12 1194.68    4.80
   5   2  12 1162.08    4.70
  -7   5  12 1133.79    8.80
   1   4 -12 3016.30   10.00
  -4   5  12 3108.99   10.40
  -5   1 -12 2980.40    7.20
   5  -1  12 3025.50    7.70
  -4   5  12 3416.66   10.70
  -1  -4  12 2878.71   12.00
   5  -4  12  821.42    4.70
  -1   5  12  800.22    4.50
  -5   4 -12  883.11    4.60
  -1   5  12  906.21    4.70
  -5   7 -12  569.24    4.00
   2   5  12  606.84    4.40
   5  -7  12  540.05    4.30
   5   5  12  504.25    3.30
  -5  10 -12  478.95    3.90
   5 -10  12  462.75    4.40
  -3   9 -12 1198.88    5.40
  -9   6  12 1369.56    9.00
  -9   6  12  997.20    8.20
  -6  -3 -12 1212.68    5.30
   3  -9  12 1163.88    6.20
   6   3  12 1220.18    5.00
   0   6 -12  565.74    4.60
   0  -6  12  553.24    5.70
   6   0  12  564.94    3.60
  -6   6  12  587.54    5.60
  -6   6  12  669.13    5.50
  -6   0 -12  574.04    4.00
  -6   3 -12 1083.89    5.00
  -3  -3  12 1086.29   10.10
   6  -3  12 1063.49    5.00
  -3   6  12 1068.69    5.90
   3   3 -12 1082.99    8.20
  -3   6  12 1248.58    6.20
   0   6  12 1277.87    5.30
  -6   6 -12 1399.16    5.10
   0   6  12 1491.25    5.70
   6  -6  12 1268.77    5.50
   3   6  12  806.42    4.40
  -6   9 -12  928.41    4.30
   3   6  12  942.41    4.40
   6  -9  12  850.71    4.40
 -12   6  12  529.85   11.20
 -12   6  12  577.24   12.20
   6   6  12  521.95    3.90
   6   6  12  429.76    3.60
  -6  12 -12  511.35    4.10
   6 -12  12  462.35    4.30
  -4  11 -12  168.98    3.20
   4 -11  12  150.98    3.00
 -11   7  12  145.39    4.30
  11  -7 -12  150.68    4.20
   7   4  12  173.48    2.40
  -7  -4 -12  169.88    2.90
  -1   8 -12  698.93    4.60
  -7  -1 -12  726.53    3.90
   1  -8  12  707.93    5.40
   7   1  12  721.63    3.90
  -8   7  12  736.73    6.40
   2   5 -12  917.71    6.20
  -2  -5  12  960.20    7.40
  -7   2 -12  966.10    4.60
   7  -2  12  944.91    4.70
  -5   7  12  944.61    5.80
  -5   7  12 1109.39    6.10
   7  -5  12 1177.18    5.20
  -2   7  12 1172.18    5.20
  -2   7  12 1388.86    5.60
  -7   5 -12 1198.88    4.70
   1   7  12 1403.86    5.60
  -7   8 -12 1528.95    5.10
   7  -8  12 1415.96    5.30
   1   7  12 1666.33    6.10
   4   7  12  286.57    3.60
  -7  11 -12  349.57    3.60
   4   7  12  357.16    3.10
   7 -11  12  310.47    3.80
   7   7  12  275.37    3.60
  -7  14 -12  256.87    3.20
   7   7  12  134.39    3.60
   7 -14  12  219.88    3.70
  -5  13 -12  197.98    3.20
  13  -8 -12  166.18    4.60
   5 -13  12  173.28    3.20
 -13   8  12  181.58    4.80
   8   5  12  202.58    2.60
  -2  10 -12  510.55    4.10
 -10   8  12  515.85    5.20
  10  -8 -12  462.15    4.80
   2 -10  12  493.35    4.70
   8   2  12  530.25    3.70
  -8  -2 -12  510.65    3.40
  -1  -7  12  845.32    6.20
   8  -1  12  848.92    4.00
  -7   8  12 1002.20    5.70
  -7   8  12  895.71    5.80
  -8   1 -12  859.41    4.20
   1   7 -12  859.21    5.20
   8  -4  12 1045.90    4.40
  -4   8  12 1293.37    6.10
  -4   8  12 1077.49    5.70
   4   4 -12 1192.28    9.00
   4   4 -12 1061.89    8.10
  -8   4 -12 1128.69    4.50
  -1   8  12  592.74    3.80
  -1   8  12  493.75    4.00
  -8   7 -12  536.05    3.40
   8  -7  12  499.85    3.40
   2   8  12  707.23    4.30
  -8  10 -12  795.52    4.30
   8 -10  12  706.43    4.30
   2   8  12  817.22    4.60
   5   8  12  294.07    3.60
  -8  13 -12  365.66    3.20
   5   8  12  357.46    3.60
   8 -13  12  318.67    4.10
  -3  12 -12  628.64    4.40
  -9  -3 -12  626.64    4.20
  12  -9 -12  555.04    5.60
   3 -12  12  567.74    4.90
 -12   9  12  620.94    6.00
   9   3  12  654.53    4.20
   9  -9 -12  599.84    4.90
  -9   0 -12  685.43    3.70
   0  -9  12  636.74    5.60
   9   0  12  680.73    3.80
  -9   9  12  691.43    5.50
   0   9 -12  690.43    4.70
   9  -3  12  576.14    3.90
  -9   3 -12  577.04    3.50
  -6   9  12  669.13    4.30
  -6   9  12  562.44    4.70
   3   6 -12  550.04    5.00
  -3   9  12 1218.48    5.60
  -9   6 -12 1269.07    5.20
  -3   9  12 1412.96    5.50
   9  -6  12 1183.38    5.10
   0   9  12  521.85    4.00
  -9   9 -12  483.25    3.70
   0   9  12  425.46    3.70
   9  -9  12  419.66    3.70
   3   9  12  105.59    2.90
  -9  12 -12  124.79    2.80
   9 -12  12  106.89    3.20
   3   9  12  133.59    3.10
  -4  14 -12  101.99    3.00
  14 -10 -12  127.49    4.10
   4 -14  12  116.59    4.00
 -14  10  12  157.38    4.30
  10   4  12  161.18    3.30
 -11  10  12  513.25    5.00
   1 -11  12  465.75    5.00
  11 -10 -12  442.66    4.70
  10   1  12  513.15    3.40
 -10  -1 -12  492.05    3.80
  -1  11 -12  495.85    4.10
  10  -2  12  775.02    4.20
 -10   2 -12  777.02    3.80
  -8  10  12  820.92    5.40
  -2  -8  12  753.82    5.90
   2   8 -12  760.22    5.30
 -10   5 -12  446.76    3.10
  10  -5  12  428.66    3.40
   5   5 -12  463.45    5.60
  -5  10  12  431.86    4.30
  -5  10  12  491.95    3.80
   5   5 -12  431.16    5.50
  -2  10  12  242.58    3.40
  -2  10  12  274.87    3.00
 -10   8 -12  252.97    2.60
  10  -8  12  250.07    3.10
   1  10  12  320.57    3.10
 -10  11 -12  377.86    3.40
  10 -11  12  333.87    3.00
   1  10  12  385.46    3.60
   4  10  12  194.48    3.30
 -10  14 -12  227.08    3.40
   4  10  12  227.88    3.60
  10 -14  12  192.08    3.70
  13 -11 -12  149.09    3.90
   2 -13  12  169.28    4.20
 -13  11  12  165.78    4.30
  11   2  12  185.08    2.70
 -11  -2 -12  166.78    3.40
  -2  13 -12  185.48    3.30
 -11   1 -12  105.29    2.20
  10 -11 -12   93.39    3.00
  -1 -10  12  100.19    3.80
  11  -1  12  111.99    2.60
 -10  11  12  109.89    3.50
   1  10 -12  104.39    2.60
  11  -4  12  341.37    2.80
   4   7 -12  379.76    5.00
 -11   4 -12  363.86    3.40
  -7  11  12  397.96    3.40
  -7  11  12  355.56    4.00
   4   7 -12  344.37    4.30
  -4  11  12  548.95    4.20
   7   4 -12  442.06   10.50
  -4  11  12  455.75    4.10
   7   4 -12  447.76   10.80
 -11   7 -12  484.65    3.20
  11  -7  12  451.35    3.10
  -1  11  12  410.16    3.90
  -1  11  12  350.16    3.20
 -11  10 -12  399.36    3.50
  11 -10  12  343.67    3.10
   2  11  12  357.46    3.80
 -11  13 -12  410.96    3.70
  11 -13  12  376.86    3.90
   2  11  12  422.76    3.90
 -12  12  12  201.68    3.80
  12 -12 -12  164.38    3.80
  12   0  12  211.18    3.20
   0 -12  12  187.78    4.20
 -12   0 -12  157.48    3.80
   0  12 -12  200.48    3.50
  12  -3  12  302.67    2.90
   3   9 -12  365.76    4.80
 -12   3 -12  318.37    3.60
  -9  12  12  318.87    3.50
   3   9 -12  311.57    4.10
 -12   6 -12  718.33    3.80
  -6  12  12  820.52    4.70
   6   6 -12  728.23    6.70
  -6  12  12  711.03    4.70
   6   6 -12  695.03    6.70
  12  -6  12  683.33    4.00
  -3  12  12  446.46    4.10
 -12   9 -12  507.35    3.90
  -3  12  12  523.35    4.20
  12  -9  12  456.45    3.30
   0  12  12  113.39    3.00
   0  12  12  100.49    2.50
 -12  12 -12  119.79    2.40
  12 -12  12   65.19    2.40
   2  11 -12  468.65    5.40
  11 -13 -12  346.97    3.90
 -13   2 -12  449.95    4.10
  13  -2  12  374.96    3.40
 -11  13  12  436.06    4.60
   2  11 -12  408.86    4.60
  13  -5  12  348.47    3.50
   5   8 -12  359.76    4.70
 -13   5 -12  354.56    3.20
  -8  13  12  385.66    3.50
  -8  13  12  347.27    3.90
   5   8 -12  334.57    4.60
   8   5 -12  133.79    5.80
  -5  13  12  163.28    3.30
  -5  13  12  141.69    3.10
   8   5 -12  134.19    5.70
  13  -8  12  145.19    2.30
 -13   8 -12  156.78    2.40
  -2  13  12  259.37    3.50
  -2  13  12  264.07    3.70
 -13  11 -12  299.57    3.40
  13 -11  12  277.57    3.40
  14  -4  12   70.29    2.30
   4  10 -12   83.39    3.60
 -14   4 -12   85.39    2.50
 -10  14  12   89.59    2.70
   4  10 -12   79.89    3.40
 -14   7 -12  276.57    3.60
   7   7 -12  247.28    5.00
  -7  14  12  276.47    3.60
  -7  14  12  243.68    3.80
   7   7 -12  237.58    5.10
  14  -7  12  247.08    2.80
  -4  14  12  122.89    3.00
  14 -10  12  116.89    2.90
 -14  10 -12  136.49    2.70
  -4  14  12  146.39    3.40
   0  -1  13  228.28    4.00
   0   1 -13  242.28    3.70
   1   0  13  233.38    3.70
  -1   1  13  229.78    4.00
  -1   0 -13  230.78    3.60
   1  -1 -13  251.67    3.90
  -2  -1 -13 1079.99    5.10
  -3   2  13 1032.40    7.60
  -1   3 -13 1071.29    5.70
   2   1  13 1065.49    5.30
  -3   2  13 1001.50    7.30
   1  -3  13  969.90    6.30
  -2   2 -13 1057.09    5.00
  -2   0  13  953.30    7.60
   2  -2  13 1036.30    5.70
   0  -2 -13 1101.19    5.60
   2   0 -13 1096.59    7.40
   0   2  13 1044.40    5.30
  -5   3  13  808.92    8.40
  -2   5 -13  861.01    4.80
  -3  -2 -13  888.61    4.40
  -5   3  13  898.11    9.40
   2  -5  13  783.32    5.10
   3   2  13  876.11    4.90
  -2   3  13  552.74    5.00
  -3   1 -13  543.65    4.10
   3  -1  13  528.75    3.70
  -2   3  13  521.25    4.80
  -1  -2  13  481.65    5.80
   1   2 -13  555.14    5.00
   1   3  13  226.58    3.40
  -3   4 -13  233.68    3.20
  -1  -3 -13  238.58    2.80
   3  -4  13  227.68    3.60
   4   3  13  180.08    3.20
  -7   4  13  137.39    6.40
  -4  -3 -13  191.38    2.60
  -7   4  13  175.08    6.70
   3  -7  13  168.88    3.80
  -3   7 -13  178.58    3.30
  -4   4  13   19.80    3.50
   0   4 -13   17.60    2.70
   4   0  13   20.50    2.20
   0  -4  13   18.90    3.60
  -4   4  13   22.10    3.20
  -4   0 -13   17.40    2.70
   4  -3  13  688.03    4.50
  -1   4  13  640.24    4.20
  -3  -1  13  714.23   11.80
  -1   4  13  726.93    4.90
   3   1 -13  723.23    9.50
  -4   3 -13  686.33    3.80
   2   4  13  478.05    4.00
  -4   6 -13  493.85    3.90
   4  -6  13  470.75    4.30
  -2  -4 -13  490.95    3.70
  -4   9 -13   99.79    2.40
  -5  -4 -13  113.79    2.90
   4  -9  13   89.39    3.70
  -9   5  13  106.89    6.90
  -9   5  13   94.99    6.60
   5   4  13  109.29    2.30
  -5  -1 -13  607.04    3.60
  -1   6 -13  604.54    4.50
  -6   5  13  691.03    6.40
   1  -6  13  573.14    4.80
  -6   5  13  635.04    6.40
   5   1  13  618.14    3.70
  -5   2 -13  214.48    3.40
  -3   5  13  215.28    3.80
   5  -2  13  214.78    2.80
  -2  -3  13  215.68    5.10
   2   3 -13  219.98    4.30
  -3   5  13  239.98    4.00
   0   5  13  328.67    3.20
   0   5  13  380.86    4.00
  -5   5 -13  368.06    3.70
   5  -5  13  345.57    3.90
   3   5  13  404.86    3.20
  -5   8 -13  413.66    3.60
   5  -8  13  391.96    3.50
  -5  11 -13  265.87    2.90
   5 -11  13  237.88    3.60
   6   5  13  279.97    3.30
  -2   8 -13   71.59    2.80
  -8   6  13   88.79    4.10
   2  -8  13   69.19    3.70
  -6  -2 -13   80.89    2.30
   6   2  13   83.39    2.90
  -8   6  13   71.79    4.50
   1   5 -13  375.46    4.20
  -1  -5  13  390.96    5.30
   6  -1  13  389.76    3.60
  -5   6  13  391.96    4.70
  -6   1 -13  380.56    3.10
  -5   6  13  446.36    4.20
  -2   6  13  670.63    4.80
   6  -4  13  572.14    4.30
  -2   6  13  570.84    4.10
  -6   4 -13  614.64    4.10
   1   6  13  261.47    2.80
  -6   7 -13  291.27    3.40
   1   6  13  301.57    3.60
   6  -7  13  280.27    3.40
   4   6  13  276.37    3.30
   4   6  13  329.17    3.00
  -6  10 -13  321.57    3.50
   6 -10  13  316.77    3.80
   7   6  13   20.30    2.00
  -6  13 -13   20.60    2.50
   6 -13  13   20.60    3.00
   7   6  13   27.10    2.50
  -3  10 -13  197.38    3.10
 -10   7  13  178.28    4.60
   3 -10  13  188.68    3.70
 -10   7  13  223.08    4.60
  -7  -3 -13  196.18    3.20
   7   3  13  206.98    3.10
   0   7 -13  380.26    3.80
   0  -7  13  377.56    4.80
   7   0  13  397.46    3.10
  -7   7  13  449.66    4.70
  -7   7  13  404.06    4.90
  -7   0 -13  387.96    3.70
  -7   3 -13  447.96    3.80
  -3  -4  13  450.15    6.60
   7  -3  13  402.46    3.20
   3   4 -13  432.46    5.40
  -4   7  13  428.56    3.80
  -4   7  13  515.55    4.60
  -1   7  13  357.56    3.80
  -7   6 -13  378.06    3.40
   7  -6  13  336.87    3.40
  -1   7  13  419.66    3.40
   2   7  13    3.80    2.50
  -7   9 -13    5.00    1.80
   2   7  13   17.20    2.70
   7  -9  13    5.00    2.80
   5   7  13   68.69    2.20
   5   7  13   80.09    2.80
  -7  12 -13   79.29    2.30
   7 -12  13   78.89    3.10
  -4  12 -13  200.08    2.80
   4 -12  13  191.78    3.90
 -12   8  13  180.68    4.70
  -8  -4 -13  195.48    3.20
   8   4  13  195.58    2.90
  -1   9 -13  365.96    3.80
   1  -9  13  353.26    4.00
  -8  -1 -13  364.96    2.90
   8   1  13  366.26    3.20
  -9   8  13  437.96    4.60
  -9   8  13  369.16    4.50
   2   6 -13  444.16    4.50
  -2  -6  13  463.05    5.50
   8  -2  13  455.35    3.60
  -8   2 -13  450.05    3.30
  -6   8  13  459.05    4.00
  -6   8  13  529.35    4.50
   8  -5  13   15.30    1.90
  -3   8  13   20.90    3.00
  -3   8  13   22.10    2.90
  -8   5 -13   21.50    2.00
   0   8  13  206.08    3.10
  -8   8 -13  209.48    2.60
   8  -8  13  194.38    3.10
   0   8  13  236.58    3.50
   3   8  13  207.48    2.80
  -8  11 -13  230.18    2.70
   3   8  13  239.08    3.40
   8 -11  13  215.48    3.50
   6   8  13   25.70    2.20
   6   8  13   26.40    2.70
  -8  14 -13   16.50    2.70
   8 -14  13   24.50    2.90
 -14   9  13   67.79    4.40
  -2  11 -13    6.80    2.70
 -11   9  13   15.90    3.50
  -9  -2 -13   17.90    2.30
   2 -11  13   14.10    3.30
   9   2  13   16.10    2.30
   1   8 -13   32.80    2.80
  -1  -8  13   33.30    3.50
   9  -1  13   30.20    2.30
  -8   9  13   30.40    3.10
  -9   1 -13   26.10    1.90
  -8   9  13   38.30    2.80
  -9   4 -13  346.87    3.40
   9  -4  13  326.07    3.30
   4   5 -13  327.77    4.90
  -5   9  13  392.66    4.10
  -5   9  13  324.07    4.00
   4   5 -13  366.06    5.60
  -2   9  13  295.07    3.00
  -2   9  13  257.07    3.50
  -9   7 -13  281.27    3.30
   9  -7  13  241.58    2.70
   1   9  13   90.99    2.30
  -9  10 -13   99.69    2.60
   9 -10  13   85.39    2.90
   1   9  13   95.59    2.40
   4   9  13   75.09    2.90
  -9  13 -13   86.29    2.50
   4   9  13   86.39    2.80
   9 -13  13   72.89    3.00
  -3  13 -13   -1.10    2.30
  13 -10 -13    5.40    3.00
   3 -13  13    3.60    3.50
 -13  10  13    2.00    3.20
 -10  -3 -13    2.70    2.80
  10   3  13    5.50    2.00
   0 -10  13  125.29    4.00
 -10   0 -13  135.19    2.70
  10   0  13  126.49    2.60
 -10  10  13  141.89    3.50
   0  10 -13  127.29    3.20
   3   7 -13  111.09    3.30
  -7  10  13  132.89    3.20
  10  -3  13  116.89    2.20
 -10   3 -13  116.99    2.80
  -7  10  13  120.69    3.30
  -4  10  13  122.99    2.70
  -4  10  13  142.39    2.70
 -10   6 -13  131.49    2.70
  10  -6  13  123.99    2.70
  -1  10  13  300.17    3.60
  -1  10  13  243.58    3.40
 -10   9 -13  273.67    2.70
  10  -9  13  243.08    2.70
   2  10  13   68.39    2.80
 -10  12 -13   72.09    2.20
  10 -12  13   63.49    2.80
   2  10  13   72.39    2.70
 -11  -1 -13   79.99    3.00
 -12  11  13   81.89    3.30
  12 -11 -13   69.69    3.00
   1 -12  13   78.09    4.00
  11   1  13   82.19    2.30
  -1  12 -13   83.49    2.50
  -2  -9  13  223.88    4.00
  11  -2  13  234.88    2.50
  -9  11  13  268.07    3.60
  -9  11  13  258.37    3.90
 -11   2 -13  232.98    3.10
   2   9 -13  230.98    3.70
   5   6 -13  140.19    3.50
  11  -5  13  149.79    2.70
   5   6 -13  158.28    4.10
 -11   5 -13  169.78    2.90
  -6  11  13  152.28    3.30
  -6  11  13  174.28    2.70
  -3  11  13  199.18    3.40
  -3  11  13  230.88    2.90
 -11   8 -13  209.88    2.80
  11  -8  13  189.98    2.90
   0  11  13  176.28    3.20
 -11  11 -13  198.08    2.50
  11 -11  13  174.78    3.20
   0  11  13  206.78    3.20
  -1 -11  13   54.49    3.30
 -12   1 -13   57.09    2.30
  12  -1  13   54.69    2.80
 -11  12  13   60.79    3.40
   1  11 -13   57.19    3.10
   4   8 -13  134.59    3.90
  12  -4  13  127.09    2.20
 -12   4 -13  130.29    2.90
  -8  12  13  142.39    2.70
  -8  12  13  133.99    3.40
   4   8 -13  128.79    3.50
  -5  12  13  120.59    2.50
   7   5 -13   97.69    6.90
  -5  12  13  103.19    3.20
  12  -7  13  104.79    2.70
 -12   7 -13  109.09    2.70
  -2  12  13    3.80    2.60
  -2  12  13   -1.30    2.90
 -12  10 -13    5.40    2.60
  12 -10  13    0.90    2.40
  13  -3  13   19.10    2.50
   3  10 -13   18.20    3.30
 -10  13  13   20.50    2.60
 -10  13  13   13.90    3.20
 -13   3 -13   19.10    2.10
   3  10 -13   19.10    2.70
 -13   6 -13    4.80    2.70
   6   7 -13   -0.80    3.00
  -7  13  13   -0.20    2.10
  -7  13  13    0.40    2.00
  13  -6  13    6.00    2.50
   6   7 -13    1.70    3.30
  -4  13  13   81.29    2.50
  -4  13  13   91.49    3.00
  13  -9  13   77.79    2.10
 -13   9 -13   83.59    2.80
 -14   8 -13   77.19    3.20
  -6  14  13  114.29    3.20
  -6  14  13   83.69    3.00
  14  -8  13   91.29    2.80
   1   0 -14  139.99    3.40
   1  -1  14  125.09    3.20
  -1   0  14  129.99    3.60
  -1   1 -14  133.29    3.00
   0  -1 -14  136.79    3.20
   0   1  14  129.39    3.20
   0   2 -14    2.90    2.60
   2   0  14    6.20    2.70
  -2   0 -14    0.80    2.50
  -2   2  14    1.20    3.00
   0  -2  14    0.90    3.40
   2  -3  14    8.00    2.20
  -3   1  14   -0.50    3.70
  -3   1  14    1.90    3.70
  -1  -2 -14   -0.10    1.80
  -2   3 -14   -0.60    2.60
   1   2  14   -3.50    2.60
  -4   3  14    5.10    2.90
  -3  -1 -14    2.40    2.50
  -4   3  14    8.30    3.40
  -1   4 -14    7.50    2.70
   3   1  14    8.60    2.70
   1  -4  14    3.30    3.60
  -1   3  14   98.29    3.10
  -3   2 -14  100.79    2.70
   3  -2  14   92.19    3.10
   2   1 -14   99.49    3.80
  -2  -1  14   90.09    4.70
   2   3  14   -0.30    2.10
  -3   5 -14    5.10    2.50
  -2  -3 -14   -0.40    2.80
   3  -5  14    1.10    2.10
  -6   4  14   17.60    3.90
  -2   6 -14   18.80    2.00
   2  -6  14   21.60    2.60
  -4  -2 -14   20.10    2.70
  -6   4  14   19.90    4.40
   4   2  14   21.10    2.70
  -3   4  14  235.68    4.20
   4  -1  14  232.38    3.40
  -3   4  14  244.78    4.00
  -4   1 -14  246.78    2.80
  -1  -3  14  228.98    5.30
   1   3 -14  233.48    3.90
   4  -4  14   77.39    2.40
   0   4  14   88.79    3.00
  -4   4 -14   86.49    2.80
   3   4  14   18.00    2.00
  -4   7 -14   11.80    1.90
  -3  -4 -14   15.20    2.00
   4  -7  14   14.90    3.10
  -8   5  14  164.48    5.60
  -3   8 -14  201.38    3.00
  -5  -3 -14  208.98    3.00
   3  -8  14  191.28    3.60
  -8   5  14  208.78    6.10
   5   3  14  204.68    3.20
   0   5 -14   48.90    2.60
  -5   5  14   52.99    3.50
   0  -5  14   50.79    3.60
   5   0  14   61.99    2.80
  -5   0 -14   48.10    2.70
  -5   5  14   55.89    3.30
  -5   3 -14    7.20    2.60
   5  -3  14    6.30    2.80
  -2   5  14    4.60    2.10
  -3  -2  14    4.50    4.60
   3   2 -14    3.60    3.50
  -2   5  14    6.70    3.00
   1   5  14    6.30    2.60
   1   5  14    6.20    2.80
  -5   6 -14   12.90    2.40
   5  -6  14    6.80    2.80
   4   5  14   -0.60    2.50
  -5   9 -14    1.90    2.00
   5  -9  14    1.90    2.40
  -4  10 -14   12.90    2.50
   4 -10  14   12.20    2.30
  -6  -4 -14   15.50    1.90
 -10   6  14   11.80    4.90
 -10   6  14   14.40    5.00
   6   4  14   16.40    1.90
  -6  -1 -14   39.50    2.50
  -1   7 -14   35.40    2.60
  -7   6  14   45.40    3.60
   1  -7  14   39.60    3.50
   6   1  14   37.70    2.60
  -7   6  14   37.20    3.60
  -4   6  14    7.10    2.90
   6  -2  14    8.80    1.90
  -2  -4  14    7.00    3.70
  -4   6  14    8.60    2.20
   2   4 -14    8.00    2.50
  -6   2 -14    7.30    1.90
  -1   6  14   -1.10    2.90
  -1   6  14    3.20    2.20
  -6   5 -14    3.70    1.80
   6  -5  14    0.60    2.80
   2   6  14   41.70    2.00
   2   6  14   56.29    2.80
  -6   8 -14   50.09    2.60
   6  -8  14   46.40    3.00
   5   6  14   14.30    2.50
   5   6  14   18.00    2.40
  -6  11 -14   14.40    2.70
   6 -11  14   16.10    2.90
  -5  12 -14    3.90    2.50
   5 -12  14    1.90    2.40
   7   5  14    5.40    2.40
  -9   7  14    0.00    2.90
  -2   9 -14    1.10    1.80
   2  -9  14   -3.70    3.00
   7   2  14    2.10    2.40
  -7  -2 -14    0.50    2.30
  -9   7  14    0.60    3.30
   1   6 -14    9.60    2.60
  -1  -6  14    5.40    3.60
   7  -1  14    7.40    2.50
  -6   7  14    6.20    3.00
  -7   1 -14    8.40    2.50
  -6   7  14    7.30    2.90
  -7   4 -14   68.09    2.70
   7  -4  14   67.59    2.10
  -3   7  14   68.19    3.10
  -3   7  14   74.49    3.40
   0   7  14    6.30    2.60
  -7   7 -14    4.70    1.90
   0   7  14   13.40    2.60
   7  -7  14    3.40    1.90
   3   7  14    3.80    2.60
   3   7  14    8.60    2.70
  -7  10 -14    6.60    1.90
   7 -10  14    4.40    2.20
   6   7  14   -0.60    2.60
   6   7  14   71.19    2.20
  -7  13 -14   91.99    2.80
   7 -13  14   71.09    2.70
  -3  11 -14   -1.60    1.90
 -11   8  14    4.40    3.40
   3 -11  14    1.90    3.00
   8   3  14    8.80    1.90
  -8  -3 -14    3.10    2.50
 -11   8  14    6.30    3.20
  -8   0 -14   -0.90    1.70
   0   8 -14    1.70    2.40
   0  -8  14    0.10    3.20
  -8   8  14    4.50    2.80
   8   0  14   -0.50    2.20
  -8   8  14    3.50    3.00
  -3  -5  14   46.50    4.00
   8  -3  14   47.50    1.90
  -8   3 -14   54.39    2.40
   3   5 -14   50.79    3.30
  -5   8  14   56.29    2.40
  -5   8  14   59.19    2.90
  -2   8  14  104.09    3.20
  -2   8  14   94.99    2.90
  -8   6 -14   88.99    2.20
   8  -6  14   85.89    2.60
   1   8  14  133.89    2.40
  -8   9 -14  145.59    2.90
   1   8  14  159.48    3.00
   8  -9  14  133.09    2.50
   4   8  14   11.10    1.90
   4   8  14    5.40    2.50
  -8  12 -14    3.10    2.10
   8 -12  14    1.30    3.10
 -13   9  14    5.20    3.20
  -4  13 -14    4.10    2.10
   4 -13  14    6.90    3.10
 -13   9  14    2.80    3.50
  -9  -4 -14    2.50    2.50
   9   4  14    7.60    2.70
  -1  10 -14    1.40    2.60
 -10   9  14    0.30    2.80
   1 -10  14    0.00    3.20
   9   1  14    7.20    2.30
  -9  -1 -14    3.20    1.70
 -10   9  14   -0.90    3.20
   2   7 -14   91.59    2.90
  -2  -7  14   95.69    3.60
   9  -2  14   93.29    2.60
  -7   9  14  107.29    3.30
  -7   9  14  101.59    3.30
  -9   2 -14   98.19    2.50
  -9   5 -14  102.19    2.60
   9  -5  14   97.79    2.20
  -4   9  14  112.09    3.10
  -4   9  14  119.69    3.30
  -1   9  14    3.70    2.60
  -9   8 -14   -0.30    2.30
   9  -8  14   -0.90    2.40
  -1   9  14    0.90    2.50
   2   9  14    1.90    2.60
  -9  11 -14    0.80    2.60
   2   9  14   -0.40    2.00
   9 -11  14    0.80    2.70
  -2  12 -14   90.39    2.50
 -12  10  14   88.49    3.70
   2 -12  14   74.79    3.00
 -10  -2 -14   90.59    2.80
  10   2  14   90.59    2.30
 -12  10  14   98.29    3.60
   1   9 -14   15.80    2.70
  -1  -9  14   13.80    3.20
  -9  10  14   19.00    2.80
  10  -1  14   11.20    2.30
  -9  10  14   16.80    2.90
 -10   1 -14   18.20    2.30
  -6  10  14    4.00    2.20
  10  -4  14    0.40    1.90
   4   6 -14    4.20    2.90
 -10   4 -14    0.20    2.40
   4   6 -14    3.40    3.20
  -6  10  14    1.80    3.10
  -3  10  14    3.10    2.80
  -3  10  14   -0.80    2.90
 -10   7 -14    3.00    2.40
  10  -7  14    2.80    2.50
   0  10  14   16.10    2.10
 -10  10 -14   12.80    2.60
  10 -10  14   17.40    2.00
   0  10  14   23.10    2.60
   3  10  14   41.20    2.90
 -10  13 -14   49.40    2.30
   3  10  14   49.20    2.90
  10 -13  14   42.90    2.90
   0  11 -14    5.00    2.70
   0 -11  14    4.60    3.50
  11   0  14    6.80    2.40
 -11   0 -14    2.60    2.00
 -11  11  14   10.70    2.80
 -11  11  14    7.30    3.00
  -8  11  14    4.60    2.50
   3   8 -14   -1.50    2.70
  11  -3  14    8.10    2.20
 -11   3 -14    3.30    2.20
  -8  11  14    3.10    2.80
   3   8 -14    5.30    3.50
 -11   6 -14    2.40    1.70
  -5  11  14   -3.50    2.80
  -5  11  14    4.00    2.60
  11  -6  14    2.80    1.60
  -2  11  14   43.40    2.20
  -2  11  14   35.00    2.50
 -11   9 -14   35.80    1.90
  11  -9  14   31.60    2.50
   1  11  14    4.50    2.50
 -11  12 -14    7.10    2.00
  11 -12  14    5.70    2.10
   1  11  14    4.60    2.60
 -12   2 -14   28.70    2.50
   2  10 -14   24.60    2.60
  12  -2  14   21.80    2.00
 -10  12  14   29.70    3.20
 -10  12  14   25.50    2.70
  12  -5  14   68.59    2.10
   5   7 -14   75.29    3.60
   5   7 -14   67.99    3.40
 -12   5 -14   70.99    2.60
  -7  12  14   79.79    2.80
  -7  12  14   72.79    2.90
  -4  12  14    2.10    2.80
  -4  12  14   -2.10    2.60
  12  -8  14    1.80    1.70
 -12   8 -14    2.30    1.80
  -1  12  14    3.40    2.10
 -12  11 -14   10.90    1.90
  12 -11  14   16.50    2.60
  -1  12  14   14.00    2.60
   4   9 -14   -1.60    2.40
  -9  13  14    0.20    2.50
  13  -4  14   -0.20    1.90
 -13   4 -14    0.30    2.00
   4   9 -14    1.40    2.80
  -9  13  14    3.10    2.90
  -6  13  14   33.40    2.20
 -13   7 -14    7.00    2.50
  -6  13  14   28.50    2.90
  13  -7  14   37.50    2.50
  -3  13  14   20.30    2.90
  -3  13  14   21.40    2.20
  13 -10  14   21.60    2.00
 -13  10 -14   18.80    2.50
   0   0  15  166.08    3.70
   0   0 -15  175.58    3.40
   1  -2  15  164.68    3.70
   2  -1 -15  180.58    3.90
  -1   2 -15  177.88    3.30
  -1  -1 -15  171.78    2.60
  -2   1  15  151.48    4.00
   1   1  15  164.18    3.40
  -1  -1  15  134.49    4.00
   1  -2 -15  171.18    3.50
   2  -1  15  157.78    3.40
  -2   1 -15  164.98    3.10
   1   1 -15  163.58    3.60
  -1   2  15  150.58    3.60
  -4   2  15   32.80    4.20
  -4   2  15   23.00    4.20
  -2   4 -15   33.40    2.40
  -2  -2 -15   27.40    2.10
   2   2  15   29.80    2.90
   2  -4  15   26.70    3.00
  -3   3  15   11.90    3.20
   3   0  15   12.10    2.00
   0  -3  15   14.90    3.50
  -3   0 -15   19.30    2.70
   0   3 -15   12.00    2.50
  -3   3  15   13.90    3.10
   0   3  15   57.19    3.00
   3  -3  15   60.59    3.00
   0  -3 -15   64.29    3.00
  -3   0  15   47.50    4.40
  -3   3 -15   59.39    2.00
  -3  -3 -15   56.49    2.00
  -3   6 -15   55.89    2.70
   3  -6  15   49.60    2.60
   3   3  15   47.30    2.80
  -5   4  15    2.40    3.10
  -4  -1 -15    2.10    2.00
  -5   4  15    0.60    3.40
  -1   5 -15    5.50    2.30
   4   1  15    4.20    2.00
   1  -5  15    0.50    3.20
  -2   4  15    7.80    2.10
  -4   2 -15    7.20    1.90
   4  -2  15    7.70    2.00
  -2   4  15    5.90    3.10
   2   2 -15    3.90    3.10
  -2  -2  15    6.50    4.30
  -1  -4 -15   88.69    2.30
   1   4  15   78.49    3.00
  -4   5 -15   75.49    2.70
   4  -5  15   72.49    2.50
  -4   8 -15   57.99    2.50
  -4  -4 -15   60.79    2.70
   4  -8  15   56.79    2.50
   4   4  15   67.49    2.10
  -2   7 -15    9.20    2.30
  -7   5  15    7.20    3.50
   2  -7  15   10.70    3.00
   5   2  15   11.60    2.60
  -5  -2 -15    7.30    2.40
  -7   5  15   10.90    4.00
  -4   5  15   13.60    2.80
   5  -1  15    8.40    2.00
  -1  -4  15    9.50    3.80
  -4   5  15    9.40    2.80
  -5   1 -15   11.00    2.50
   1   4 -15   11.90    2.60
   5  -4  15    1.20    1.90
  -1   5  15    3.40    2.70
  -1   5  15    0.70    2.80
  -5   4 -15    3.80    2.40
   2   5  15    5.10    2.00
  -5   7 -15    3.40    2.50
   5  -7  15    4.60    2.90
  -5  10 -15   86.69    2.10
   5 -10  15   77.69    3.20
   5   5  15   88.09    2.60
  -3   9 -15   25.60    2.40
  -9   6  15   21.00    4.50
  -6  -3 -15   17.30    1.80
   3  -9  15   15.30    3.20
  -9   6  15   25.00    4.00
   6   3  15   20.80    1.80
   0   6 -15   13.20    2.50
   0  -6  15   13.00    3.30
   6   0  15   13.10    1.90
  -6   6  15   16.50    3.30
  -6   6  15   15.80    3.00
  -6   0 -15   14.90    1.80
   3   3 -15    9.70    3.30
  -6   3 -15    8.90    2.50
   6  -3  15    8.40    2.60
  -3  -3  15   10.90    4.60
  -3   6  15   12.80    3.00
  -3   6  15   12.40    2.90
   0   6  15  100.69    2.50
   0   6  15  127.69    2.60
  -6   6 -15  110.49    2.20
   6  -6  15  113.09    3.00
   3   6  15    4.00    1.80
   3   6  15    8.10    1.90
  -6   9 -15    5.30    2.40
   6  -9  15    8.80    2.90
   6   6  15    4.20    2.50
  -6  12 -15    3.80    2.40
   6 -12  15    4.70    2.90
   6   6  15    5.00    2.60
  -4  11 -15    6.40    2.70
   4 -11  15    6.70    3.10
 -11   7  15   11.60    5.40
   7   4  15   14.40    2.50
  -7  -4 -15    6.10    2.30
 -11   7  15   11.20    5.40
  -1   8 -15    1.10    2.60
   1  -8  15   -2.30    3.30
  -7  -1 -15    2.80    2.40
  -8   7  15   -0.30    3.20
   7   1  15    1.50    1.70
  -8   7  15   -0.20    3.00
  -5   7  15  107.69    3.20
  -2  -5  15   99.79    4.70
   7  -2  15   95.29    2.80
  -5   7  15   98.19    3.00
  -7   2 -15   97.89    2.20
   2   5 -15   95.09    3.20
   7  -5  15   74.59    2.80
  -2   7  15   78.09    3.20
  -2   7  15   88.89    3.10
  -7   5 -15   83.99    2.10
   1   7  15   20.70    2.00
   1   7  15   27.50    2.60
  -7   8 -15   32.30    2.30
   7  -8  15   29.00    2.20
   4   7  15    3.50    2.30
   4   7  15   10.40    1.90
  -7  11 -15    7.70    2.00
   7 -11  15    7.30    2.30
  -5  13 -15   24.20    2.80
   5 -13  15   16.90    3.10
   8   5  15    7.70    2.50
  -8  -2 -15   48.90    1.90
 -10   8  15   51.89    3.70
  -2  10 -15   48.80    2.60
   2 -10  15   42.50    3.50
   8   2  15   52.29    2.40
 -10   8  15   52.09    3.40
   1   7 -15   -1.40    2.50
  -1  -7  15    2.00    3.10
   8  -1  15    0.40    1.70
  -7   8  15    0.60    2.80
  -7   8  15   -0.20    2.60
  -8   1 -15   -5.20    2.50
   8  -4  15    0.30    2.30
  -8   4 -15    5.70    2.40
  -4   8  15    3.50    2.00
  -4   8  15    5.70    2.80
   4   4 -15    3.00    4.00
   4   4 -15    3.00    4.10
  -1   8  15   15.20    2.60
  -8   7 -15   15.30    2.20
  -1   8  15   11.60    2.80
   8  -7  15   14.60    2.50
   2   8  15    6.80    2.70
   2   8  15    7.70    2.60
  -8  10 -15    4.10    2.50
   8 -10  15    0.10    2.80
   5   8  15    2.70    2.50
   5   8  15   -0.60    2.50
  -8  13 -15    1.70    2.70
   8 -13  15   -0.90    2.30
 -12   9  15    3.70    2.90
  -9  -3 -15    0.90    1.90
  -3  12 -15    7.50    2.40
   3 -12  15    8.10    3.10
 -12   9  15    2.10    3.80
   9   3  15    7.70    2.50
  -9   9  15    5.70    2.90
   0   9 -15    8.80    2.60
  -9   0 -15    4.70    2.30
   0  -9  15   11.40    3.20
   9   0  15    0.60    2.30
  -9   9  15    7.60    2.90
  -3  -6  15    2.40    2.90
   9  -3  15    2.30    2.30
   3   6 -15    1.10    2.70
  -9   3 -15    0.80    1.60
  -6   9  15    3.80    2.90
  -6   9  15   -0.90    2.70
  -3   9  15   21.40    2.70
  -3   9  15   27.10    2.20
  -9   6 -15   26.70    2.40
   9  -6  15   22.50    2.60
   0   9  15   -4.00    2.50
  -9   9 -15    0.80    2.50
   0   9  15   -2.50    2.60
   9  -9  15   -0.80    2.70
   3   9  15   27.10    2.80
   3   9  15   31.90    2.90
  -9  12 -15   34.90    2.60
   9 -12  15   29.20    2.40
 -11  10  15   11.90    3.00
  -1  11 -15   13.70    2.40
   1 -11  15    5.50    3.70
  10   1  15   13.30    2.30
 -11  10  15   12.80    2.90
 -10  -1 -15    3.40    2.30
  -8  10  15    2.70    2.60
  -2  -8  15    4.10    3.20
   2   8 -15    2.50    2.60
  10  -2  15    9.20    1.80
  -8  10  15    4.30    2.80
 -10   2 -15    3.20    2.30
  10  -5  15   12.90    1.70
 -10   5 -15   11.20    1.80
  -5  10  15   18.40    2.90
   5   5 -15   11.20    4.70
  -5  10  15   10.10    2.80
   5   5 -15   11.90    4.40
  -2  10  15   10.30    2.80
  -2  10  15    6.10    1.90
 -10   8 -15    3.40    2.20
  10  -8  15    7.80    2.40
   1  10  15   25.00    2.20
 -10  11 -15   29.20    2.70
   1  10  15   25.30    3.00
  10 -11  15   29.30    2.70
   1  10 -15    9.60    2.60
  -1 -10  15   12.70    3.10
 -11   1 -15   14.20    2.40
  11  -1  15   -4.00    1.80
 -10  11  15   10.50    3.10
 -10  11  15    8.60    3.00
  -7  11  15    0.70    2.30
   4   7 -15    1.60    3.10
  11  -4  15    2.80    2.20
   4   7 -15    1.40    2.80
 -11   4 -15   -0.70    2.40
  -7  11  15    6.40    2.00
  -4  11  15  130.99    3.10
  -4  11  15  115.59    2.50
  11  -7  15  105.79    2.20
 -11   7 -15  124.19    2.60
  -1  11  15    7.40    2.80
 -11  10 -15   14.80    2.60
  11 -10  15   10.20    2.00
  -1  11  15   11.10    2.10
   3   9 -15   23.70    2.90
  12  -3  15   26.80    2.20
   3   9 -15   33.20    3.40
  -9  12  15   26.60    2.20
  -9  12  15   30.30    3.10
 -12   3 -15   23.40    2.30
 -12   6 -15   17.30    2.50
  -6  12  15    5.30    2.60
  -6  12  15    2.60    2.70
  12  -6  15    7.90    2.20
  -3  12  15    3.00    2.50
  -3  12  15    5.00    2.00
  12  -9  15    6.30    2.40
 -12   9 -15    9.80    1.90
  13  -5  15   -0.80    2.40
  -8  13  15    0.10    2.00
   5   8 -15    0.90    3.10
 -13   5 -15   -0.30    2.40
  -8  13  15    6.10    2.70
   5   8 -15    0.80    3.60
 -13   8 -15    3.40    2.30
  -5  13  15    4.50    2.10
  -5  13  15    2.40    2.70
  13  -8  15    6.30    2.50
   1  -1 -16 1208.58    6.50
   0  -1  16 1080.49    6.50
   1   0  16 1118.59    5.80
  -1   1  16 1094.89    6.50
   0   1 -16 1188.08    6.10
  -1   0 -16 1181.98    5.60
  -1   3 -16 1335.07    6.00
  -3   2  16 1286.27    8.10
  -2  -1 -16 1327.27    5.40
  -3   2  16 1149.29    7.50
   2   1  16 1303.77    5.80
   1  -3  16 1156.08    6.40
   2   0 -16  546.45    5.70
  -2   0  16  433.16    5.60
   2  -2  16  506.55    4.30
  -2   2 -16  510.75    4.00
   0  -2 -16  528.85    4.20
   0   2  16  487.05    3.80
  -5   3  16  183.78    5.10
  -5   3  16  248.98    6.00
  -2   5 -16  224.28    2.70
   3   2  16  227.98    2.70
   2  -5  16  200.18    3.80
  -3  -2 -16  237.88    2.70
  -2   3  16  406.06    4.30
   3  -1  16  431.06    4.00
   1   2 -16  424.66    4.40
  -3   1 -16  438.96    3.80
  -1  -2  16  368.06    5.20
  -2   3  16  431.56    4.40
  -1  -3 -16  689.63    4.50
  -4   1  16  692.33   12.20
  -4   1  16  595.54   12.00
  -3   4 -16  660.23    3.90
   1   3  16  661.73    4.60
   3  -4  16  616.44    4.70
  -4  -3 -16  505.35    3.30
  -3   7 -16  529.75    3.90
   3  -7  16  450.05    4.50
   4   3  16  513.45    3.30
  -4   4  16  580.54    5.50
  -4   4  16  578.54    5.60
   4   0  16  560.74    3.50
   0  -4  16  530.25    5.70
   0   4 -16  575.54    4.50
  -4   0 -16  588.04    3.80
  -4   3 -16  484.05    3.70
   3   1 -16  508.35    7.40
   4  -3  16  447.56    3.50
  -1   4  16  444.86    3.70
  -1   4  16  485.75    3.90
  -3  -1  16  490.15    9.10
   2   4  16  627.44    4.10
  -2  -4 -16  634.64    4.10
  -4   6 -16  628.44    4.20
   4  -6  16  568.34    4.60
  -4   9 -16  267.87    3.30
  -5  -4 -16  283.57    2.80
   4  -9  16  237.28    3.80
   5   4  16  280.87    3.30
  -6   5  16  645.84    6.00
  -5  -1 -16  647.24    4.00
  -1   6 -16  634.24    4.40
   1  -6  16  564.44    5.20
  -6   5  16  683.83    7.00
   5   1  16  621.84    3.70
   2   3 -16  770.92    6.40
  -3   5  16  758.02    5.20
   5  -2  16  769.62    4.40
  -3   5  16  835.82    5.40
  -5   2 -16  792.12    4.20
  -2  -3  16  782.02    8.20
   0   5  16  415.96    3.40
   0   5  16  467.55    4.20
  -5   5 -16  462.05    3.30
   5  -5  16  427.76    4.00
   3   5  16  632.14    3.70
  -5   8 -16  634.74    4.20
   5  -8  16  574.34    4.10
  -5  11 -16  221.78    3.30
   5 -11  16  184.78    3.20
   6   5  16  236.18    3.30
  -2   8 -16  526.55    4.20
  -8   6  16  558.84    6.70
   2  -8  16  485.05    4.80
   6   2  16  551.54    3.80
  -6  -2 -16  549.15    3.70
  -8   6  16  531.85    7.10
   6  -1  16  446.66    3.20
  -1  -5  16  442.56    5.60
  -5   6  16  457.95    4.90
   1   5 -16  454.55    4.40
  -5   6  16  500.15    4.80
  -6   1 -16  456.85    3.50
  -6   4 -16 1240.78    5.00
   6  -4  16 1170.18    5.10
  -2   6  16 1168.48    5.40
  -2   6  16 1300.97    5.60
   1   6  16  306.17    3.40
   1   6  16  362.06    3.80
  -6   7 -16  332.17    2.90
   6  -7  16  314.37    3.60
   4   6  16   45.50    2.00
   4   6  16   37.60    2.60
  -6  10 -16   46.50    2.70
   6 -10  16   40.40    2.40
  -3  10 -16  281.47    3.40
 -10   7  16  261.07    6.30
   3 -10  16  248.18    4.00
 -10   7  16  293.07    6.30
   7   3  16  277.27    2.70
  -7  -3 -16  258.37    3.00
  -7   0 -16  549.45    3.40
   0   7 -16  540.55    4.20
   0  -7  16  548.65    5.60
   7   0  16  565.14    3.40
  -7   7  16  598.34    5.50
  -7   7  16  632.34    5.30
  -3  -4  16  156.58    5.40
   7  -3  16  158.58    3.00
  -7   3 -16  163.08    2.30
  -4   7  16  157.38    3.40
  -4   7  16  178.38    2.90
   3   4 -16  157.38    4.10
  -1   7  16  158.28    3.50
  -1   7  16  185.68    3.00
  -7   6 -16  172.38    2.40
   7  -6  16  151.18    2.40
   2   7  16  239.18    3.40
   2   7  16  291.87    3.40
  -7   9 -16  279.47    2.70
   7  -9  16  254.17    3.60
   5   7  16  101.89    3.00
   5   7  16  118.99    2.80
  -7  12 -16  137.19    2.90
   7 -12  16  125.09    2.90
  -4  12 -16  154.38    3.10
   4 -12  16  146.29    3.80
  -8  -4 -16  132.09    2.60
   8   4  16  164.98    2.50
  -9   8  16   59.49    3.10
  -1   9 -16   56.59    2.70
   1  -9  16   51.29    3.80
   8   1  16   51.39    2.30
  -8  -1 -16   51.49    2.50
  -9   8  16   57.79    3.40
  -6   8  16  205.08    3.60
  -2  -6  16  190.48    4.70
   8  -2  16  187.68    2.80
   2   6 -16  185.88    3.40
  -6   8  16  188.58    3.60
  -8   2 -16  181.48    2.80
   8  -5  16  564.24    3.90
  -8   5 -16  602.94    3.70
  -3   8  16  580.44    4.40
  -3   8  16  672.63    4.60
   0   8  16  299.57    3.60
   0   8  16  370.36    3.90
  -8   8 -16  338.97    3.40
   8  -8  16  320.57    3.50
   3   8  16  305.67    3.60
   3   8  16  349.47    3.30
  -8  11 -16  347.47    3.00
   8 -11  16  297.87    3.80
 -11   9  16  139.89    4.20
  -2  11 -16  129.09    2.90
  -9  -2 -16  128.09    2.80
   2 -11  16  113.79    4.10
 -11   9  16  147.09    4.10
   9   2  16  136.99    2.70
  -1  -8  16  267.77    4.80
   1   8 -16  260.37    3.70
   9  -1  16  258.07    2.60
  -8   9  16  297.77    4.20
  -8   9  16  270.47    4.30
  -9   1 -16  258.67    2.90
   9  -4  16  437.96    3.40
  -5   9  16  530.25    4.40
  -9   4 -16  465.25    3.60
  -5   9  16  479.75    4.00
   4   5 -16  456.15    6.90
   4   5 -16  470.75    7.40
  -2   9  16  490.45    3.70
  -2   9  16  541.45    3.70
  -9   7 -16  502.85    3.20
   9  -7  16  464.05    3.30
   1   9  16  121.79    3.00
   1   9  16  140.69    2.70
  -9  10 -16  136.59    3.00
   9 -10  16  110.79    3.00
   0  10 -16  280.17    3.70
   0 -10  16  274.57    4.70
  10   0  16  272.97    2.70
 -10   0 -16  271.17    2.80
 -10  10  16  277.57    4.30
 -10  10  16  308.47    4.30
  10  -3  16  217.28    3.00
   3   7 -16  236.08    4.20
 -10   3 -16  231.68    2.90
  -7  10  16  232.98    3.70
  -7  10  16  269.77    3.70
 -10   6 -16  100.09    2.10
  -4  10  16  112.89    3.00
  -4  10  16   86.19    3.00
  10  -6  16   90.19    2.10
  -1  10  16  198.08    3.40
 -10   9 -16  213.98    3.20
  -1  10  16  225.48    3.50
  10  -9  16  189.78    3.30
   2  10  16  161.68    3.20
   2  10  16  173.48    3.40
 -10  12 -16  177.78    2.80
  10 -12  16  150.58    3.50
  -2  -9  16  104.29    4.20
   2   9 -16  137.49    3.20
  11  -2  16  146.49    2.70
  -9  11  16  147.69    3.70
  -9  11  16  157.08    3.40
 -11   2 -16  142.79    2.70
  11  -5  16  285.17    2.70
 -11   5 -16  314.77    2.80
  -6  11  16  337.37    3.70
  -6  11  16  298.17    3.90
   5   6 -16  283.37    7.50
   5   6 -16  287.77    7.20
  -3  11  16  108.89    3.20
  -3  11  16   86.79    3.00
  11  -8  16   89.69    2.70
 -11   8 -16   96.19    2.20
   0  11  16   42.10    3.00
   0  11  16   42.00    2.80
 -11  11 -16   52.09    2.70
  11 -11  16   43.40    2.80
  12  -4  16   54.49    2.50
   4   8 -16   64.19    3.40
 -12   4 -16   54.29    2.10
  -8  12  16   63.09    3.20
   4   8 -16   61.99    3.70
  -8  12  16   54.99    2.90
 -12   7 -16  107.79    2.70
  -5  12  16  105.29    2.90
  -5  12  16   95.79    3.00
  12  -7  16   93.19    2.80
  -2  12  16  126.89    3.30
  12 -10  16  128.19    3.00
 -12  10 -16  146.69    2.90
  -2  12  16  151.08    2.70
   1  -1  17   27.40    3.00
  -1   0  17   27.80    3.10
   0   1  17   33.50    2.80
   1   0 -17   32.30    2.70
  -1   1 -17   32.10    2.50
   0  -1 -17   32.70    2.00
   0   2 -17    1.60    2.40
   2   0  17    2.70    2.80
  -2   2  17    1.80    2.80
   0  -2  17    0.50    2.70
  -2   0 -17    2.00    2.50
  -2   3 -17    1.90    2.30
  -3   1  17    0.20    3.50
  -3   1  17    3.20    3.70
  -1  -2 -17    1.20    2.70
   1   2  17    1.90    2.90
   2  -3  17    2.30    2.70
  -4   3  17   33.30    4.00
  -3  -1 -17   38.80    2.50
   3   1  17   35.00    2.10
  -4   3  17   31.40    3.30
   1  -4  17   29.40    2.90
  -1   4 -17   34.50    2.40
   3  -2  17  180.68    2.80
  -3   2 -17  195.28    2.60
   2   1 -17  202.38    4.20
  -2  -1  17  152.48    4.30
  -1   3  17  196.98    3.40
  -2  -3 -17   48.00    2.20
  -3   5 -17   47.30    2.00
   3  -5  17   44.40    2.40
   2   3  17   48.50    2.80
  -2   6 -17   88.59    2.20
  -6   4  17   77.79    4.60
   2  -6  17   78.39    2.80
   4   2  17   86.79    2.80
  -6   4  17   92.19    5.20
  -4  -2 -17   89.39    2.70
  -3   4  17  144.69    3.80
   1   3 -17  142.79    3.30
  -3   4  17  137.59    3.80
   4  -1  17  138.39    3.00
  -4   1 -17  149.29    2.80
  -1  -3  17  124.69    4.30
   0   4  17   92.29    3.10
  -4   4 -17   88.79    2.20
   4  -4  17   81.69    2.40
  -4   7 -17    9.50    1.70
   4  -7  17    9.60    2.80
  -3  -4 -17   10.90    1.90
   3   4  17   10.50    1.90
  -3   8 -17    7.10    1.90
   3  -8  17    3.50    3.10
  -5  -3 -17    0.20    2.40
   5   3  17    5.90    1.80
  -5   5  17   12.60    3.20
  -5   5  17   11.20    3.10
   5   0  17   13.50    1.90
   0  -5  17   13.20    3.40
   0   5 -17   15.20    2.40
  -5   0 -17   15.60    1.90
   5  -3  17   28.40    2.80
  -2   5  17   28.40    2.70
  -2   5  17   29.50    2.80
  -5   3 -17   32.20    2.40
  -3  -2  17   31.10    5.20
   3   2 -17   28.90    3.90
   1   5  17   35.50    2.70
   1   5  17   39.00    3.10
  -5   6 -17   38.30    2.70
   5  -6  17   39.80    3.10
  -5   9 -17   63.79    2.50
   5  -9  17   55.19    3.00
   4   5  17   57.39    2.10
  -4  10 -17   -1.30    2.30
   4 -10  17    0.50    2.30
   6   4  17   -2.60    1.80
  -6  -4 -17   -1.50    2.30
  -7   6  17   33.10    3.30
  -6  -1 -17   32.90    1.80
  -1   7 -17   32.50    2.60
   1  -7  17   28.20    3.60
   6   1  17   33.10    2.30
  -7   6  17   33.20    3.40
   2   4 -17   66.69    3.30
   6  -2  17   65.79    2.70
  -4   6  17   65.69    3.20
  -2  -4  17   68.99    4.50
  -4   6  17   79.59    3.30
  -6   2 -17   70.69    2.40
  -1   6  17    1.80    1.90
  -1   6  17    4.70    2.80
  -6   5 -17    0.80    2.50
   6  -5  17   -1.20    2.50
   2   6  17    5.60    2.50
   2   6  17    7.80    2.60
  -6   8 -17   -2.00    2.50
   6  -8  17   -1.40    2.10
   5   6  17    7.60    2.70
  -6  11 -17   15.20    2.60
   6 -11  17   10.00    3.10
   5   6  17   14.60    2.00
  -5  12 -17   -3.20    2.70
   5 -12  17    1.40    3.00
   7   5  17   -1.30    2.30
  -7  -2 -17   47.00    1.90
  -9   7  17   49.99    4.00
  -2   9 -17   51.49    2.50
   2  -9  17   41.50    2.80
  -9   7  17   49.50    3.80
   7   2  17   49.70    2.30
  -1  -6  17    9.40    3.50
   7  -1  17   14.20    2.40
  -6   7  17   10.50    3.00
   1   6 -17    7.60    2.10
  -6   7  17   11.00    2.80
  -7   1 -17   11.70    1.70
   7  -4  17    2.50    2.60
  -7   4 -17    1.10    2.40
  -3   7  17    3.70    2.60
  -3   7  17    3.70    2.50
   0   7  17   91.69    2.40
   0   7  17  107.09    3.00
  -7   7 -17  101.59    2.10
   7  -7  17   86.69    2.30
   3   7  17   34.00    2.20
   3   7  17   22.60    2.80
  -7  10 -17   28.80    2.50
   7 -10  17   24.70    2.80
  -8  -3 -17    1.10    2.40
  -3  11 -17    5.20    2.60
   3 -11  17    3.00    3.20
 -11   8  17    1.10    4.20
 -11   8  17    1.00    4.60
   8   3  17   -2.80    2.50
  -8   0 -17   21.10    2.40
   0  -8  17   24.40    3.60
   0   8 -17   23.30    2.60
   8   0  17   26.50    1.80
  -8   8  17   24.30    3.20
  -8   8  17   30.10    3.00
  -3  -5  17   46.20    4.10
   8  -3  17   47.80    2.40
  -5   8  17   51.09    2.80
  -8   3 -17   54.99    2.50
   3   5 -17   50.29    3.30
  -5   8  17   54.89    2.90
  -2   8  17   13.10    2.60
  -2   8  17    9.60    2.10
   8  -6  17   10.50    2.40
  -8   6 -17   16.80    2.30
   1   8  17   56.69    2.70
   1   8  17   59.39    2.30
  -8   9 -17   57.59    2.00
   8  -9  17   45.20    2.80
   4   8  17    3.40    2.70
   4   8  17    7.40    2.20
  -8  12 -17   13.00    2.00
   8 -12  17    6.30    3.10
 -10   9  17   31.50    3.40
  -1  10 -17   27.20    2.50
   1 -10  17   25.90    3.30
   9   1  17   29.70    2.30
  -9  -1 -17   23.00    2.50
 -10   9  17   31.90    3.70
  -7   9  17   28.60    2.60
  -2  -7  17   26.30    3.40
   9  -2  17   29.50    2.40
   2   7 -17   24.60    2.80
  -7   9  17   24.50    2.80
  -9   2 -17   24.70    2.30
   9  -5  17    1.90    1.80
  -9   5 -17    3.20    2.30
  -4   9  17    0.80    2.80
  -4   9  17    7.90    2.60
  -1   9  17   48.70    2.60
  -1   9  17   52.79    2.90
  -9   8 -17   45.90    1.90
   9  -8  17   51.59    2.60
   2   9  17    6.60    2.10
   2   9  17    5.20    2.90
  -9  11 -17   11.50    2.00
   9 -11  17    8.70    2.80
 -10   1 -17   -2.80    1.80
  -1  -9  17   -0.60    3.30
   1   9 -17   -0.10    2.50
  10  -1  17   -2.70    1.80
  -9  10  17   -1.50    2.50
  -9  10  17    1.60    2.70
  10  -4  17   18.20    2.30
  -6  10  17   18.70    2.90
 -10   4 -17   11.20    2.20
  -6  10  17   14.50    2.90
   4   6 -17   17.70    3.60
   4   6 -17   14.20    3.80
  -3  10  17   27.80    2.70
  -3  10  17   44.40    2.80
  10  -7  17   26.10    2.00
 -10   7 -17   42.50    2.60
   0  10  17   44.10    2.70
   0  10  17   40.90    2.30
 -10  10 -17   38.80    2.60
  10 -10  17   36.70    3.10
  11  -3  17   21.10    2.40
   3   8 -17   20.60    3.10
  -8  11  17   23.00    2.60
   3   8 -17   21.60    3.30
  -8  11  17   24.80    3.10
 -11   3 -17   26.10    1.90
  -5  11  17   28.50    2.10
 -11   6 -17   26.40    2.30
  -5  11  17   34.30    2.90
  11  -6  17   26.50    2.30
  -2  11  17    7.90    2.90
  -2  11  17    9.70    2.70
  11  -9  17    5.40    2.60
 -11   9 -17    8.70    2.40
  12  -5  17   -1.90    1.90
  -7  12  17   13.90    2.80
 -12   5 -17   11.40    1.90
   5   7 -17    7.80    4.50
  -7  12  17   13.50    2.20
   5   7 -17    9.10    4.60
  -4  12  17    1.10    2.60
 -12   8 -17   -0.30    2.50
  -4  12  17    4.90    2.90
  12  -8  17    2.00    2.00
   0   0  18  463.55    4.30
   0   0 -18  529.15    4.20
   1  -2  18   40.10    2.80
  -2   1  18   32.20    3.50
  -1   2 -18   42.90    2.60
   1   1  18   43.70    3.00
  -1  -1 -18   47.80    2.80
   2  -1 -18   42.80    3.60
   1   1 -18  258.17    4.10
   2  -1  18  248.48    3.70
  -1   2  18  247.98    3.50
   1  -2 -18  265.97    3.50
  -2   1 -18  260.87    3.40
  -1  -1  18  204.58    4.20
  -2   4 -18  120.79    2.80
  -2  -2 -18  123.99    3.00
  -4   2  18   84.49    4.20
  -4   2  18  120.69    4.70
   2   2  18  121.89    3.20
   2  -4  18  106.09    3.30
  -3   0 -18  260.37    3.20
  -3   3  18  252.27    4.10
   0   3 -18  261.17    3.80
   3   0  18  258.77    3.50
  -3   3  18  241.08    3.90
   0  -3  18  216.58    4.20
   3  -3  18  314.77    3.80
  -3   0  18  332.67    5.70
  -3   3 -18  352.66    3.40
   0   3  18  347.17    3.90
  -3   0  18  285.37    6.20
   0  -3 -18  360.06    3.70
  -3   6 -18  128.19    2.60
   3  -6  18  117.69    3.20
   3   3  18  132.99    3.00
  -3  -3 -18  135.19    2.90
  -4  -1 -18  247.58    2.70
  -5   4  18  254.37    4.80
   4   1  18  242.88    3.40
   1  -5  18  207.28    4.10
  -5   4  18  245.98    4.40
  -1   5 -18  250.97    3.40
   2   2 -18  253.57    4.50
  -2   4  18  227.98    3.60
   4  -2  18  234.18    3.20
  -4   2 -18  242.38    3.20
  -2  -2  18  239.88    5.30
  -2   4  18  260.27    3.70
   4  -5  18  348.57    3.80
  -4   5 -18  389.26    3.40
   1   4  18  388.86    4.00
  -4   8 -18   91.89    2.20
   4  -8  18   79.99    3.50
   4   4  18   89.89    2.80
  -4  -4 -18   87.69    2.10
   2  -7  18   91.09    3.60
  -2   7 -18  109.89    2.70
   5   2  18  108.99    2.30
  -7   5  18   96.89    5.10
  -7   5  18  105.29    5.60
  -5  -2 -18  112.99    2.80
   1   4 -18  514.15    4.90
  -4   5  18  546.95    4.80
  -4   5  18  508.45    4.90
   5  -1  18  494.25    4.00
  -1  -4  18  492.55    5.80
  -5   1 -18  514.05    3.40
   5  -4  18   44.10    2.80
  -1   5  18   44.30    2.20
  -5   4 -18   42.90    2.10
  -1   5  18   47.40    2.80
   2   5  18   20.10    2.60
   2   5  18   16.60    2.50
  -5   7 -18   14.30    2.20
   5  -7  18   10.50    3.00
  -5  10 -18   92.79    2.80
   5 -10  18   83.59    2.80
   5   5  18  102.09    3.10
  -3   9 -18  151.08    2.90
   3  -9  18  131.89    3.80
   6   3  18  164.58    2.50
  -6  -3 -18  159.88    3.10
  -6   0 -18    3.00    1.80
  -6   6  18   11.30    2.70
   6   0  18   10.20    2.30
   0  -6  18   13.30    3.40
  -6   6  18    7.10    3.10
   0   6 -18    7.90    2.60
   6  -3  18   49.00    2.10
  -3  -3  18   55.19    5.40
   3   3 -18   51.59    4.40
  -3   6  18   53.09    2.80
  -3   6  18   61.59    3.10
  -6   3 -18   63.39    2.70
   0   6  18  216.88    3.30
   0   6  18  248.58    3.50
  -6   6 -18  229.08    2.60
   6  -6  18  207.28    2.80
   3   6  18  161.58    3.10
   3   6  18  135.49    3.00
  -6   9 -18  147.09    3.00
   6  -9  18  135.79    2.90
  -4  11 -18   -0.40    2.50
   4 -11  18    2.00    3.40
  -7  -4 -18   -2.80    2.30
   7   4  18    2.00    2.60
  -8   7  18   55.29    3.60
   1  -8  18   48.10    3.50
  -1   8 -18   53.19    2.70
   7   1  18   48.30    2.40
  -7  -1 -18   49.60    1.90
  -8   7  18   53.59    3.80
   7  -2  18  154.78    2.50
  -2  -5  18  163.18    4.50
  -5   7  18  154.88    3.00
  -5   7  18  171.18    3.30
  -7   2 -18  147.79    2.30
   2   5 -18  157.28    3.70
   7  -5  18   78.39    2.70
  -7   5 -18   88.69    2.50
  -2   7  18   84.39    3.10
  -2   7  18   97.39    2.70
   1   7  18  199.48    2.70
   1   7  18  233.98    2.90
  -7   8 -18  221.98    2.90
   7  -8  18  208.48    2.80
   4   7  18   15.80    2.10
  -7  11 -18   18.70    2.40
   7 -11  18   17.60    3.20
   4   7  18   26.40    2.20
 -10   8  18   97.49    4.70
  -8  -2 -18  105.29    2.70
   2 -10  18   88.69    3.70
 -10   8  18   99.89    4.40
  -2  10 -18  108.59    2.80
   8   2  18  100.29    2.20
  -1  -7  18  170.78    4.30
   8  -1  18  148.59    2.30
   1   7 -18  163.58    3.20
  -7   8  18  164.18    3.90
  -7   8  18  180.68    3.80
  -8   1 -18  177.98    2.80
   8  -4  18  148.69    2.80
  -8   4 -18  174.88    2.90
  -4   8  18  157.78    3.20
  -4   8  18  174.68    3.40
  -1   8  18   35.40    2.10
  -1   8  18   43.70    2.90
   8  -7  18   39.60    2.10
  -8   7 -18   40.30    2.60
   2   8  18  119.29    3.30
   2   8  18   91.69    3.10
  -8  10 -18  104.79    2.70
   8 -10  18   98.39    2.60
   0  -9  18   61.49    4.20
   9   0  18   91.49    2.60
   0   9 -18   91.39    3.00
  -9   0 -18   97.69    2.50
  -9   9  18   99.59    3.70
  -9   9  18   99.39    3.60
   9  -3  18   48.30    2.60
  -6   9  18   53.09    2.90
  -9   3 -18   49.50    2.00
   3   6 -18   46.50    3.30
  -6   9  18   61.69    2.80
  -9   6 -18  183.18    2.90
  -3   9  18  176.48    3.40
  -3   9  18  197.18    3.50
   9  -6  18  176.98    3.20
   0   9  18   60.89    2.30
   0   9  18   76.49    2.30
   9  -9  18   71.09    3.00
  -9   9 -18   68.69    2.60
  -8  10  18   93.79    3.30
  -2  -8  18   85.69    4.40
  10  -2  18   85.69    2.10
   2   8 -18   94.89    3.30
  -8  10  18   91.29    3.50
 -10   2 -18   89.89    2.60
  10  -5  18    3.00    1.90
 -10   5 -18   15.50    2.50
  -5  10  18   14.70    2.30
  -5  10  18   20.10    2.20
  -2  10  18    8.10    2.50
  -2  10  18    2.60    2.10
  10  -8  18    2.70    2.10
 -10   8 -18    6.10    2.30
  11  -4  18   37.40    2.00
  -7  11  18   44.70    3.00
   4   7 -18   33.90    4.20
  -7  11  18   47.50    3.20
 -11   4 -18   36.50    2.00
   4   7 -18   39.30    4.20
 -11   7 -18   96.99    2.30
  -4  11  18   90.19    3.10
  -4  11  18  100.69    2.90
  11  -7  18   94.69    3.00
   0   1 -19  341.97    3.70
   0  -1  19  284.27    4.00
  -1   0 -19  350.06    3.60
   1   0  19  297.77    3.30
  -1   1  19  301.07    4.10
   1  -1 -19  361.36    4.00
  -3   2  19  675.43    5.90
  -1   3 -19  704.43    4.60
  -3   2  19  560.54    5.50
   2   1  19  651.53    4.10
  -2  -1 -19  716.33    4.40
   1  -3  19  573.24    5.20
  -2   0  19  362.66    4.90
   2  -2  19  474.45    4.30
  -2   2 -19  515.35    4.00
   0   2  19  491.95    4.30
   2   0 -19  547.25    5.30
   0  -2 -19  531.05    3.80
  -3  -2 -19  398.26    3.80
  -5   3  19  304.47    6.30
  -5   3  19  413.26    7.50
   3   2  19  384.86    3.80
   2  -5  19  336.87    4.40
  -2   5 -19  382.76    3.40
  -2   3  19  322.17    4.20
   3  -1  19  339.37    3.80
  -2   3  19  342.67    4.10
  -3   1 -19  358.16    3.40
  -1  -2  19  249.88    4.70
   1   2 -19  341.27    4.00
  -3   4 -19  194.48    2.50
  -4   1  19  205.08    7.60
   1   3  19  189.58    3.30
  -4   1  19  187.88    7.60
  -1  -3 -19  206.68    3.20
   3  -4  19  182.68    3.20
   3  -7  19  268.37    4.00
   4   3  19  299.37    3.00
  -3   7 -19  315.97    3.50
  -4  -3 -19  309.77    3.00
  -4   0 -19   88.79    2.20
   0   4 -19   92.69    2.80
  -4   4  19   94.09    3.40
   4   0  19   87.99    2.90
   0  -4  19   77.89    3.40
  -4   4  19   96.69    3.20
   4  -3  19  444.26    4.00
  -3  -1  19  442.86    7.30
  -1   4  19  443.96    4.00
  -4   3 -19  485.35    3.70
  -3  -1  19  487.95    8.50
  -1   4  19  487.25    4.30
  -2  -4 -19  348.87    3.50
   4  -6  19  318.47    3.90
   2   4  19  344.57    3.50
  -4   6 -19  335.67    3.40
  -5  -4 -19   58.79    2.80
   4  -9  19   58.99    2.70
  -4   9 -19   66.69    2.80
   5   4  19   71.79    2.90
   5   1  19  373.46    3.50
   1  -6  19  289.27    4.50
  -5  -1 -19  371.46    3.50
  -6   5  19  386.06    5.90
  -6   5  19  354.06    5.30
  -1   6 -19  364.56    3.80
  -3   5  19  148.69    3.50
   5  -2  19  127.89    3.20
  -3   5  19  137.29    3.30
  -2  -3  19  143.39    4.90
  -5   2 -19  138.99    2.80
   2   3 -19  139.99    3.90
   0   5  19  177.08    3.30
  -5   5 -19  159.88    2.80
   0   5  19  148.29    2.60
   5  -5  19  147.39    2.60
   3   5  19  246.88    2.80
   5  -8  19  255.17    3.40
  -5   8 -19  273.67    3.20
   3   5  19  283.27    3.00
   5 -11  19  149.59    3.70
  -5  11 -19  169.88    3.00
   6   5  19  158.98    2.80
  -8   6  19  114.19    5.80
  -6  -2 -19  116.29    2.90
   2  -8  19   94.69    3.90
   6   2  19  113.89    3.00
  -2   8 -19  118.69    2.90
  -8   6  19  110.69    5.50
  -5   6  19  269.47    4.00
   6  -1  19  246.78    3.30
  -5   6  19  268.07    4.10
  -1  -5  19  265.17    5.00
  -6   1 -19  258.97    2.60
   1   5 -19  263.97    3.70
   6  -4  19  567.14    4.20
  -2   6  19  639.74    4.90
  -2   6  19  564.64    4.70
  -6   4 -19  577.04    3.90
   1   6  19  267.57    3.60
   1   6  19  226.78    3.40
   6  -7  19  226.28    3.50
  -6   7 -19  253.07    3.10
   4   6  19  192.18    3.40
   6 -10  19  194.68    3.10
  -6  10 -19  225.98    3.30
   4   6  19  204.18    3.70
  -7  -3 -19  193.58    3.40
   3 -10  19  198.18    4.30
  -3  10 -19  239.28    3.50
   7   3  19  225.28    3.00
  -7   7  19  468.75    5.20
  -7   0 -19  435.76    3.20
   0  -7  19  426.06    5.40
   7   0  19  450.35    3.70
  -7   7  19  461.15    5.50
   0   7 -19  444.36    4.30
  -3  -4  19  361.46    8.60
   7  -3  19  366.56    3.40
  -4   7  19  416.36    4.10
  -4   7  19  371.96    4.00
  -7   3 -19  390.36    3.40
   3   4 -19  363.46    7.00
  -7   6 -19  352.86    3.40
  -1   7  19  330.37    3.30
  -1   7  19  370.26    3.80
   7  -6  19  311.87    3.10
   2   7  19   21.90    2.10
   2   7  19   20.50    2.00
   7  -9  19   21.70    2.80
  -7   9 -19   20.90    2.30
  -9   8  19  121.29    4.10
   1  -9  19  113.19    4.10
   8   1  19  107.69    2.40
  -1   9 -19  120.09    2.90
  -8  -1 -19  108.59    2.70
  -9   8  19  113.59    4.50
  -2  -6  19  157.28    4.80
   8  -2  19  143.39    2.40
  -6   8  19  151.08    3.40
  -6   8  19  164.68    3.30
  -8   2 -19  161.58    2.40
   2   6 -19  149.49    3.50
   8  -5  19   30.90    2.10
  -8   5 -19   32.90    2.60
  -3   8  19   32.40    2.70
  -3   8  19   32.10    2.90
   0   8  19  110.79    2.90
   0   8  19  123.59    3.20
   8  -8  19  109.09    3.00
  -8   8 -19  106.59    2.70
   3   8  19  170.98    3.80
  -9   1 -19   38.00    2.00
  -1  -8  19   40.20    3.80
   9  -1  19   38.40    2.50
   1   8 -19   42.70    2.70
  -8   9  19   43.30    3.20
  -8   9  19   47.10    3.00
   9  -4  19  252.67    3.30
  -5   9  19  266.47    3.70
  -9   4 -19  269.17    2.80
  -5   9  19  293.77    3.80
  -9   7 -19  259.87    3.20
  -2   9  19  238.08    3.10
  -2   9  19  276.27    3.60
   9  -7  19  231.28    3.30
   1   9  19  107.09    3.00
   1   9  19   86.39    3.10
   9 -10  19   94.09    3.10
  -9  10 -19   91.89    2.80
   3   7 -19  169.28    5.00
  10  -3  19  172.98    3.20
  -7  10  19  167.08    3.80
 -10   3 -19  178.38    2.50
   3   7 -19  157.68    4.40
  -7  10  19  189.98    3.70
 -10   6 -19  149.29    2.50
  -4  10  19  150.08    3.50
  -4  10  19  163.68    3.50
  10  -6  19  143.79    2.50
  -1  10  19  179.28    3.60
  -1  10  19  215.28    3.60
  10  -9  19  190.38    2.90
 -10   9 -19  191.78    3.10
  11  -5  19   64.19    3.00
 -11   5 -19   70.69    2.30
  -6  11  19   72.89    3.00
  -6  11  19   84.39    3.00
  -1   1 -20    3.20    2.60
  -1   0  20    0.30    3.10
   1  -1  20   -0.40    3.00
   1   0 -20    5.00    2.70
   0  -1 -20    5.00    2.40
   0   1  20    5.20    2.70
  -2   2  20   36.40    2.80
  -2   0 -20   41.40    2.50
   2   0  20   38.60    2.50
  -2   2  20   40.30    2.70
   0   2 -20   41.70    2.50
   0  -2  20   30.60    2.90
  -3   1  20   30.20    3.90
  -3   1  20   44.10    3.80
  -2   3 -20   45.60    2.00
   1   2  20   45.50    2.60
  -1  -2 -20   44.90    2.60
   2  -3  20   37.80    3.20
  -1   4 -20   37.80    2.80
  -4   3  20   38.40    3.50
  -4   3  20   32.10    3.40
   3   1  20   37.00    2.10
  -3  -1 -20   36.50    2.40
   1  -4  20   31.10    3.00
  -1   3  20  118.69    3.10
   3  -2  20  121.29    3.10
   2   1 -20  133.89    3.90
  -1   3  20  128.09    3.40
  -3   2 -20  126.99    2.60
  -2  -1  20  107.09    4.20
  -3   5 -20   12.00    2.50
  -2  -3 -20    5.60    2.60
   2   3  20    1.30    2.50
   3  -5  20    9.80    2.70
  -6   4  20   72.49    5.30
  -4  -2 -20   88.79    2.60
   4   2  20   87.49    2.80
   2  -6  20   68.19    3.40
  -6   4  20   84.39    6.20
  -2   6 -20   83.69    2.70
  -3   4  20   24.90    2.70
   4  -1  20   31.10    2.50
  -1  -3  20   22.70    3.90
   1   3 -20   26.40    3.00
  -3   4  20   28.50    2.90
  -4   1 -20   24.60    2.40
   0   4  20    0.60    2.80
  -4   4 -20   -0.70    2.50
   0   4  20    4.50    2.70
   4  -4  20   -0.60    2.80
  -3  -4 -20   58.29    2.10
   4  -7  20   48.10    3.20
   3   4  20   57.79    2.80
  -4   7 -20   57.39    2.50
  -5  -3 -20   25.00    2.50
   3  -8  20   23.00    3.30
   5   3  20   23.80    2.10
  -3   8 -20   34.80    2.40
   0   5 -20    3.80    2.50
  -5   0 -20    4.80    2.30
   5   0  20    1.90    2.60
  -5   5  20    2.80    3.20
   0  -5  20    4.10    3.40
  -5   5  20    0.40    3.10
   5  -3  20   30.00    2.60
  -2   5  20   30.60    2.70
  -3  -2  20   32.40    6.30
  -5   3 -20   33.50    1.90
  -2   5  20   31.40    2.70
   1   5  20    6.60    2.30
   5  -6  20    5.40    2.70
   1   5  20   10.30    2.70
  -5   6 -20    4.90    2.30
   4   5  20   14.90    2.00
   5  -9  20   19.20    3.30
  -5   9 -20   20.40    2.30
   4   5  20   18.90    2.50
   4 -10  20   12.20    3.10
  -6  -4 -20   16.50    2.50
  -4  10 -20   20.00    2.00
   6   4  20   24.50    2.50
   6   1  20   44.60    2.70
   1  -7  20   37.60    3.60
  -6  -1 -20   37.50    2.00
  -7   6  20   38.60    3.90
  -1   7 -20   39.10    2.70
  -7   6  20   42.60    3.80
  -4   6  20    2.90    2.80
   6  -2  20   16.50    2.80
  -4   6  20   19.90    2.70
  -2  -4  20   23.80    3.80
   2   4 -20   21.40    3.00
  -6   2 -20   22.90    2.40
  -1   6  20   59.99    2.80
  -6   5 -20   55.19    1.90
  -1   6  20   56.59    2.30
   6  -5  20   55.99    2.20
   2   6  20   -2.90    2.70
   6  -8  20   -0.80    3.00
  -6   8 -20    2.60    1.80
   2   6  20   -0.30    2.10
  -7  -2 -20    9.30    2.00
   2  -9  20   11.50    3.20
   7   2  20   14.10    2.50
  -2   9 -20   12.60    2.60
  -7   1 -20   49.30    2.50
  -6   7  20   50.99    3.30
   7  -1  20   38.40    2.50
  -1  -6  20   48.60    3.80
  -6   7  20   49.90    3.50
   1   6 -20   45.10    3.10
   7  -4  20    8.90    2.40
  -3   7  20    8.90    2.70
  -3   7  20    7.10    2.60
  -7   4 -20   10.30    1.70
   0   7  20   52.29    2.30
   0   7  20   43.00    2.60
   7  -7  20   41.10    2.10
  -7   7 -20   42.40    2.50
   3   7  20   -1.50    2.80
   7 -10  20   11.30    3.20
  -7  10 -20   12.60    2.50
   3   7  20   20.80    2.70
  -8   8  20    3.10    3.00
   0  -8  20   -1.20    3.10
   8   0  20    6.50    2.70
  -8   0 -20    3.00    2.30
   0   8 -20    4.60    2.40
  -8   8  20    1.40    3.40
   8  -3  20   46.40    2.60
  -5   8  20   51.89    3.10
  -5   8  20   50.89    3.00
  -8   3 -20   54.79    2.00
   3   5 -20   50.39    4.70
  -8   6 -20   -1.30    2.30
  -2   8  20    0.00    2.70
  -2   8  20    1.10    2.80
   8  -6  20   -3.60    2.50
   1   8  20   16.90    3.10
   1   8  20   25.00    2.60
   8  -9  20    5.10    2.90
  -8   9 -20   21.00    2.40
  -2  -7  20   -0.70    3.60
   9  -2  20    3.20    2.40
  -7   9  20   -0.50    2.80
  -7   9  20   -1.60    3.00
   2   7 -20   -1.30    2.90
  -9   2 -20    3.20    1.90
   9  -5  20    0.20    2.40
  -9   5 -20   -2.50    2.30
  -4   9  20   -3.20    2.70
  -4   9  20    1.80    2.60
  -1   9  20   28.60    2.30
  -1   9  20   28.70    2.90
   9  -8  20   27.70    2.20
  -9   8 -20   25.10    2.00
  10  -4  20   10.20    2.50
  -6  10  20   17.10    3.10
  -6  10  20    5.40    2.70
 -10   4 -20    9.30    2.40
 -10   7 -20   17.50    2.40
  -3  10  20   20.70    2.20
  -3  10  20   24.80    2.70
  10  -7  20   21.20    2.10
   0   0  21   34.80    3.00
   0   0 -21   42.00    2.70
  -1  -1 -21   32.20    2.00
  -2   1  21   31.10    2.70
  -2   1  21   24.20    2.90
   1   1  21   28.80    2.90
  -1   2 -21   28.30    2.40
   1  -2  21   24.00    3.00
  -2   1 -21   27.50    2.40
   2  -1  21   30.70    2.90
  -1   2  21   29.40    2.80
   1   1 -21   28.60    2.50
  -1  -1  21   21.00    2.90
  -4   2  21    2.20    3.80
  -2   4 -21    6.80    2.30
  -4   2  21    3.80    3.80
   2   2  21    1.70    2.70
  -2  -2 -21    3.00    1.90
   2  -4  21    1.60    2.90
  -3   3  21    3.70    2.90
   3   0  21    2.20    2.50
  -3   0 -21    5.10    2.40
  -3   3  21    3.70    3.10
   0   3 -21    1.60    2.50
   0  -3  21    5.90    3.20
   3  -3  21   20.60    3.00
  -3   0  21   26.20    3.70
  -3   3 -21   26.10    2.50
   0   3  21   22.90    2.70
  -3   0  21   24.90    4.40
  -3  -3 -21   66.89    2.70
   3   3  21   54.29    2.30
   3  -6  21   42.60    3.10
  -3   6 -21   61.79    2.50
  -1   5 -21   75.99    2.60
  -5   4  21   66.99    4.10
   4   1  21   79.09    2.90
  -5   4  21   80.09    4.10
   1  -5  21   55.79    3.60
  -4  -1 -21   77.89    2.60
   4  -2  21   54.39    2.90
  -2   4  21   52.69    2.90
  -2  -2  21   52.09    4.40
  -2   4  21   52.79    3.00
  -4   2 -21   53.19    2.30
   2   2 -21   52.49    3.20
   1   4  21   -0.30    2.00
  -4   5 -21    2.40    1.70
   1   4  21    3.00    2.80
   4  -5  21    4.40    2.90
  -4  -4 -21    3.70    2.00
   4  -8  21    0.80    3.00
   4   4  21    3.40    2.70
  -4   8 -21    2.40    1.90
  -5  -2 -21   -2.80    2.30
   5   2  21    1.70    2.40
   2  -7  21    1.30    3.40
  -2   7 -21   -2.00    2.50
  -5   1 -21   37.80    2.50
   5  -1  21   29.60    2.80
  -4   5  21   39.10    3.10
  -1  -4  21   35.80    3.60
   1   4 -21   40.30    2.90
  -4   5  21   42.20    3.00
  -1   5  21   -2.70    2.70
  -5   4 -21   -0.50    2.40
  -1   5  21    3.80    2.70
   5  -4  21   -1.00    2.50
   2   5  21   -1.70    2.40
   5  -7  21    4.40    3.10
   2   5  21   -1.10    2.50
  -5   7 -21   -0.80    2.20
  -6  -3 -21   -1.50    2.50
   3  -9  21    1.00    3.20
   6   3  21   -1.20    2.60
  -3   9 -21    0.20    2.30
   0   6 -21    1.70    2.60
   6   0  21    3.30    2.40
  -6   0 -21    5.60    2.50
   0  -6  21    3.30    3.50
  -6   6  21    3.70    3.10
  -6   6  21    6.50    2.80
   6  -3  21    3.60    2.40
  -3   6  21    3.30    2.90
  -6   3 -21    1.00    1.70
  -3   6  21    2.80    2.80
  -6   6 -21   73.29    2.10
   0   6  21   70.09    2.80
   6  -6  21   70.19    3.20
   0   6  21   77.49    2.40
   3   6  21    6.30    2.00
   6  -9  21    2.70    3.00
  -6   9 -21    4.10    2.60
   3   6  21   10.40    2.80
   1  -8  21   17.10    3.60
   7   1  21   29.40    2.90
  -8   7  21   18.50    3.70
  -1   8 -21   30.60    2.60
  -8   7  21   27.80    4.10
  -7  -1 -21   33.50    2.80
  -5   7  21  164.38    3.60
   7  -2  21  137.69    2.50
  -2  -5  21  155.28    5.20
  -5   7  21  144.99    3.70
   2   5 -21  150.58    4.20
  -7   2 -21  150.68    2.90
  -2   7  21    3.70    2.70
  -2   7  21    6.30    2.70
  -7   5 -21   -1.30    2.40
   7  -5  21    3.80    2.50
   1   7  21    1.80    2.90
   1   7  21   -0.90    2.50
   7  -8  21   -2.40    2.20
  -7   8 -21   -4.70    2.20
  -7   8  21    0.10    2.80
  -8   1 -21   -0.70    1.90
   8  -1  21    4.10    2.60
  -1  -7  21    0.00    4.00
  -7   8  21    0.70    3.00
   1   7 -21   -1.70    2.70
   8  -4  21    6.00    2.50
  -4   8  21    2.30    2.00
  -4   8  21    3.00    2.80
  -8   4 -21   -1.00    2.30
  -8   7 -21   12.40    2.50
  -1   8  21   12.80    2.10
  -1   8  21    9.20    2.10
   8  -7  21   14.50    2.80
   3   6 -21    6.10    4.90
   9  -3  21    2.30    2.10
  -6   9  21   -2.30    3.00
  -6   9  21    9.60    3.00
  -9   3 -21    3.90    1.90
   3   6 -21    4.90    5.50
  -9   6 -21   -0.50    1.90
  -3   9  21    1.60    2.10
  -3   9  21    0.40    2.10
   9  -6  21    2.20    2.10
   0  -1  22  170.08    3.90
   1  -1 -22  239.48    3.70
   1   0  22  201.88    3.50
  -1   1  22  195.68    3.80
   0   1 -22  232.08    3.50
  -1   0 -22  239.38    3.20
  -2  -1 -22  251.27    3.40
  -3   2  22  214.68    4.20
  -3   2  22  253.67    4.50
   2   1  22  240.58    3.40
  -1   3 -22  252.47    3.50
   1  -3  22  186.98    3.90
   2  -2  22   36.60    3.00
   0  -2 -22   50.09    2.70
   0   2  22   44.90    2.70
  -2   2 -22   47.60    2.40
  -2   0  22   38.80    3.20
  -2   5 -22    8.60    2.50
   3   2  22   11.90    2.10
  -3  -2 -22   13.40    2.00
  -5   3  22   12.70    5.20
   2  -5  22    4.50    2.90
  -5   3  22    6.80    4.90
  -3   1 -22   76.89    2.50
  -2   3  22   60.99    3.10
   3  -1  22   62.79    2.80
  -2   3  22   69.19    3.10
   1   2 -22   73.99    3.20
  -1  -2  22   62.79    3.90
  -3   4 -22  136.99    2.70
  -1  -3 -22  140.49    3.10
   1   3  22  139.49    3.10
   3  -4  22  107.69    3.30
  -4  -3 -22   87.69    2.70
   4   3  22   86.69    3.10
   3  -7  22   63.49    3.50
  -3   7 -22   82.49    2.60
   4   0  22  173.48    3.10
  -4   4  22  195.08    4.10
  -4   0 -22  179.38    3.10
  -4   4  22  185.88    4.10
   0   4 -22  191.58    3.50
   0  -4  22  164.08    4.50
   4  -3  22   77.39    2.80
  -1   4  22   75.49    2.90
  -3  -1  22   80.09    5.70
  -3  -1  22   86.09    6.40
  -4   3 -22   77.89    2.70
  -1   4  22   86.89    2.60
  -4   6 -22  121.99    3.00
   2   4  22  118.39    2.60
   4  -6  22   94.89    2.70
   4  -9  22   30.90    3.20
   5   4  22   44.60    3.00
  -4   9 -22   39.10    2.60
  -5  -4 -22   24.60    2.90
  -1   6 -22   91.29    2.90
  -6   5  22   84.09    4.40
   5   1  22   91.69    2.30
   1  -6  22   77.09    4.00
  -6   5  22   90.69    4.80
  -5  -1 -22   88.79    2.50
   5  -2  22  165.28    2.70
  -3   5  22  168.48    3.40
  -2  -3  22  182.98    5.60
  -3   5  22  188.38    3.70
   2   3 -22  180.48    4.60
  -5   2 -22  176.58    3.10
   0   5  22   52.89    2.30
  -5   5 -22   55.39    2.70
   0   5  22   61.99    2.40
   5  -5  22   57.19    2.40
   3   5  22  103.99    2.70
   5  -8  22  117.39    3.40
   3   5  22  103.69    3.20
  -5   8 -22  138.39    2.50
   6   2  22  123.19    2.60
   2  -8  22  104.19    3.90
  -6  -2 -22  101.69    3.10
  -2   8 -22  124.19    2.90
  -6   1 -22   78.69    2.70
   6  -1  22   79.19    2.80
  -1  -5  22   75.99    4.50
  -5   6  22   75.39    3.40
   1   5 -22   75.29    3.10
  -5   6  22   73.79    3.30
   6  -4  22  184.28    2.80
  -2   6  22  196.88    3.40
  -6   4 -22  207.78    3.10
  -2   6  22  222.68    3.50
  -6   7 -22   60.79    2.60
   1   6  22   55.49    2.80
   6  -7  22   47.30    2.90
   1   6  22   66.09    2.80
   0   7 -22  103.59    3.20
   7   0  22  105.29    3.10
   0  -7  22   64.19    4.40
  -7   0 -22  103.19    3.00
  -7   7  22  107.79    4.40
  -7   7  22  112.59    4.10
   7  -3  22   14.90    2.50
  -4   7  22   21.20    3.10
  -7   3 -22   19.50    2.30
  -4   7  22   19.70    2.70
  -7   6 -22   15.00    2.30
  -1   7  22   23.10    3.00
   7  -6  22   24.50    2.60
  -1   7  22   21.50    2.30
  -6   8  22   -1.00    3.10
   8  -2  22   14.50    2.10
  -2  -6  22   16.50    4.20
  -6   8  22    8.90    3.30
   2   6 -22   13.60    3.30
  -8   2 -22   12.80    2.00
  -3   8  22  120.09    3.50
  -3   8  22  111.89    3.20
  -8   5 -22  126.59    2.40
   8  -5  22  112.39    3.10
   9  -4  22   69.69    2.40
  -5   9  22   81.89    3.10
  -5   9  22   73.89    3.10
  -9   4 -22   76.69    2.80
  -1   0  23  110.99    3.80
   1  -1  23  106.09    3.30
   0   1  23  122.39    3.40
   1   0 -23  138.19    3.40
   0  -1 -23  135.39    3.00
  -1   1 -23  127.99    2.90
  -2   2  23   67.39    3.00
   2   0  23   64.69    3.10
  -2   2  23   61.49    3.40
   0   2 -23   72.19    3.00
  -2   0 -23   71.79    2.70
   0  -2  23   54.89    3.30
  -3   1  23   79.49    4.00
   1   2  23   83.89    2.90
  -2   3 -23   80.39    2.80
  -1  -2 -23   81.59    3.00
   2  -3  23   59.79    3.10
  -3   1  23   74.29    4.00
  -3  -1 -23  108.79    2.30
  -4   3  23  101.69    4.00
  -4   3  23  110.59    4.50
   3   1  23  104.99    3.10
  -1   4 -23  107.89    2.90
   1  -4  23   79.09    3.30
   3  -2  23  307.57    3.90
  -1   3  23  309.87    3.90
  -1   3  23  333.67    4.10
  -2  -1  23  326.97    5.70
  -3   2 -23  335.77    3.60
  -2  -3 -23  189.58    3.30
  -3   5 -23  195.48    3.10
   2   3  23  189.08    2.90
   3  -5  23  160.08    3.70
  -2   6 -23  180.08    3.30
   4   2  23  166.98    3.10
   2  -6  23  128.89    3.90
  -4  -2 -23  180.38    3.10
   4  -1  23  108.49    3.10
  -4   1 -23  121.89    2.90
  -3   4  23  113.09    3.70
   1   3 -23  120.59    3.70
  -3   4  23  119.49    3.50
  -1  -3  23  110.79    4.50
   0   4  23  137.79    3.20
  -4   4 -23  149.39    3.00
   0   4  23  154.58    3.40
   4  -4  23  118.19    2.80
  -4   7 -23    8.60    2.60
   3   4  23   12.10    2.80
   4  -7  23   12.80    3.00
   3  -8  23   53.49    3.40
  -5  -3 -23   61.09    2.90
   5   0  23   89.89    2.80
  -5   5  23   91.59    3.90
  -5   5  23   95.49    4.10
   0   5 -23   98.89    3.20
   0  -5  23   90.49    4.10
  -5   0 -23   95.59    2.60
   5  -3  23   21.00    2.90
  -2   5  23   24.10    2.70
  -2   5  23   25.40    2.70
  -5   3 -23   28.80    2.00
   1   5  23   99.79    3.20
  -5   6 -23   99.79    2.70
   1   5  23  103.39    3.30
   5  -6  23   86.69    2.70
  -1   7 -23   12.00    2.30
  -6  -1 -23    6.70    2.40
  -7   6  23    5.40    4.30
   6   1  23    8.70    2.10
   1  -7  23   12.70    3.40
  -7   6  23    8.10    4.30
   6  -2  23  142.39    3.00
  -2  -4  23  155.28    5.70
  -4   6  23  140.69    3.80
   2   4 -23  131.79    4.80
  -4   6  23  126.69    3.60
  -6   2 -23  154.08    2.80
  -1   6  23  103.89    3.10
  -6   5 -23  111.49    2.90
  -1   6  23  121.39    3.20
   6  -5  23   99.29    3.20
   7  -1  23   65.69    3.10
  -7   1 -23   70.29    2.80
  -1  -6  23   78.99    4.70
   1   6 -23   75.89    3.60
  -6   7  23   66.29    3.80
  -6   7  23   76.09    3.80
   7  -4  23   46.10    2.90
  -3   7  23   42.10    2.80
  -7   4 -23   41.90    2.60
  -3   7  23   24.00    3.20
  -7   7 -23  107.19    2.80
   0   7  23  108.69    3.30
   7  -7  23   94.99    3.20
   8  -3  23  130.69    3.10
  -5   8  23  140.09    3.70
  -8   3 -23  155.08    3.20
  -5   8  23  116.79    3.90
   0   0  24   75.59    3.20
   0   0 -24   82.89    2.90
  -2   1  24   20.70    3.30
  -2   1  24   15.80    3.30
   1   1  24   16.70    2.80
  -1   2 -24   18.50    2.70
   1  -2  24   18.40    2.80
  -1  -1 -24   19.80    2.40
   2  -1  24  143.99    3.40
  -1   2  24  146.49    3.30
  -1   2  24  149.88    3.30
  -2   1 -24  152.28    3.00
  -1  -1  24  140.29    4.20
   1   1 -24  170.98    3.70
  -2  -2 -24   83.89    2.70
   2   2  24   81.89    3.30
  -4   2  24   81.79    5.10
  -2   4 -24   80.09    2.70
   2  -4  24   63.29    3.20
  -4   2  24   81.39    4.90
   0   3 -24   31.30    2.40
   3   0  24   34.20    3.10
  -3   3  24   32.40    3.50
  -3   3  24   28.60    3.20
   0  -3  24   28.80    3.30
  -3   0 -24   28.20    2.50
   0   3  24   88.59    2.40
  -3   0  24   95.39    5.30
   0   3  24   94.39    3.00
  -3   0  24  100.99    5.20
  -3   3 -24   99.49    2.70
   3  -3  24   65.59    3.40
  -3   6 -24   38.00    2.50
  -3  -3 -24   38.60    2.70
   3   3  24   41.70    2.30
   3  -6  24   27.60    3.50
  -5   4  24  102.59    4.80
  -4  -1 -24  121.49    2.80
   4   1  24  113.59    3.20
  -5   4  24  111.69    5.00
  -1   5 -24  118.79    3.00
   1  -5  24   99.19    4.10
  -4   2 -24   91.89    2.30
   4  -2  24   85.99    3.30
  -2   4  24   89.89    3.30
  -2   4  24  114.89    3.40
  -2  -2  24  103.19    4.70
   1   4  24  139.69    2.60
  -4   5 -24  158.58    3.00
   1   4  24  168.88    3.40
   4  -5  24  121.99    3.60
   5  -1  24  148.09    3.10
   1   4 -24  153.38    4.00
  -4   5  24  157.68    3.90
  -5   1 -24  158.48    2.80
  -1  -4  24  164.18    4.80
  -4   5  24  168.48    3.90
  -1   5  24   34.50    2.20
  -5   4 -24   30.60    2.40
  -1   5  24   40.10    3.00
   5  -4  24   29.10    3.10
   0  -6  24    1.70    3.50
   0   6 -24    1.00    2.50
  -6   6  24    2.40    3.60
  -6   0 -24   -0.90    2.60
   6  -3  24    3.10    2.50
  -3   6  24   10.60    2.90
  -3   6  24    7.10    2.90
  -6   3 -24    8.10    2.20
  -6   6 -24   70.19    2.20
   0   6  24   60.79    3.30
   6  -6  24   52.59    3.00
  -1   1  25   19.00    3.00
  -1   1  25   27.10    3.00
   1   0  25   25.10    2.80
   0   1 -25   30.90    2.60
  -1   0 -25   22.30    2.80
   0  -1  25    4.30    3.30
  -3   2  25  126.19    4.40
  -1   3 -25  116.09    3.30
   2   1  25  127.79    3.20
  -3   2  25  126.59    4.40
   1  -3  25   99.59    3.80
  -2  -1 -25  138.29    3.10
  -2   0  25   55.49    3.70
   0   2  25   54.99    3.20
  -2   2 -25   60.19    3.00
  -2   0  25   55.29    4.10
   2  -2  25   40.50    3.00
   3   2  25   35.80    2.80
  -3  -2 -25   29.80    2.20
  -2   5 -25   34.60    2.70
   2  -5  25   26.10    3.10
   3  -1  25   12.30    3.10
  -2   3  25   28.00    3.10
  -2   3  25   25.50    3.10
  -3   1 -25   33.80    2.50
  -1  -2  25   27.90    3.60
   1   2 -25   26.20    3.40
   1   3  25    2.30    2.80
   1   3  25    2.10    2.70
  -3   4 -25    3.20    2.50
   3  -4  25    2.80    2.90
   0   4 -25    3.80    2.70
   4   0  25    5.30    2.60
  -4   4  25    0.50    3.20
  -4   4  25    0.20    3.40
   0  -4  25    1.50    3.60
  -4   0 -25   -0.30    2.40
  -1   4  25   32.50    2.80
  -1   4  25   38.20    2.80
  -4   3 -25   29.50    2.10
   4  -3  25   10.40    3.10
   5  -2  25    3.80    2.80
  -5   2 -25   26.70    2.40
  -3   5  25   27.70    3.30
  -2  -3  25   32.90    5.00
  -3   5  25   28.50    2.90
   0   1  26    2.40    2.90
  -1   1 -26    0.30    2.40
  -1   0  26    1.10    3.20
   1  -1  26    1.00    2.70
  -2   2  26    3.70    3.40
   2   0  26   10.20    2.80
   0   2 -26    6.30    2.80
  -2   2  26    6.00    3.00
  -2   0 -26    4.00    2.50
   0  -2  26    6.10    3.50
  -2   3 -26    1.00    2.70
   1   2  26   -2.30    3.10
  -3   1  26    0.30    4.00
  -3   1  26    1.30    4.40
   2  -3  26    1.70    3.20
  -1   3  26    4.00    2.50
  -2  -1  26    1.90    3.60
  -1   3  26    0.70    2.70
  -3   2 -26    0.50    2.40
  -2  -1  26    4.80    3.60
   0   0   0    0.00    0.00
_computing_structure_solution     'SHELXT 2014/5 (Sheldrick, 2014)'
;
_shelx_hkl_checksum     12743
_shelx_res_file
;
    shelx.res created by SHELXL-2014/7
TITL azim01_a.res in R-3
CELL  0.71073  11.8702  11.8702  19.3860   90.000   90.000  120.000
ZERR    3.000   0.0010   0.0010   0.0018    0.000    0.000    0.000
LATT  3
SYMM -Y, X-Y, Z
SYMM -X+Y, -X, Z
SFAC C H O S Mn I
UNIT 36 108 18 18 3 12
L.S. 50
BOND $H
HTAB C1 I2
EQIV $1 -x+5/3, -y+4/3, -z+4/3
HTAB C2 I1_$1
EQIV $2 -x+1, -y+1, -z+1
HTAB C2 I2_$2
acta 50
size 0.16 0.12 0.05
temp -73
LIST 3
FMAP 2
PLAN 20
WGHT    0.010500    3.700900
FVAR       0.15581
MN1   5    0.333333    0.666667    0.666667    10.16667    0.01701    0.01701 =
         0.02390    0.00000    0.00000    0.00851
I1    6    0.666667    0.333333    0.759929    10.33333    0.02446    0.02446 =
         0.04619    0.00000    0.00000    0.01223
I2    6    0.666667    0.333333    0.588408    10.33333    0.03185    0.03185 =
         0.02833    0.00000    0.00000    0.01592
S1    4    0.549252    0.624364    0.589931    11.00000    0.01918    0.02122 =
         0.02793   -0.00439    0.00044    0.00868
O1    3    0.508716    0.724422    0.606085    11.00000    0.02186    0.02452 =
         0.02943    0.00017    0.00381    0.01280
C1    1    0.676388    0.656117    0.649125    11.00000    0.03182    0.03678 =
         0.03440   -0.00332   -0.00543    0.02117
AFIX 137
H1A   2    0.714863    0.602325    0.637306    11.00000   -1.50000
H1B   2    0.640971    0.635284    0.696020    11.00000   -1.50000
H1C   2    0.743336    0.748227    0.646642    11.00000   -1.50000
AFIX   0
C2    1    0.644148    0.682145    0.513533    11.00000    0.02981    0.04471 =
         0.02827   -0.00466    0.00402    0.01851
AFIX 137
H2A   2    0.678512    0.624853    0.501534    11.00000   -1.50000
H2B   2    0.716522    0.770576    0.521235    11.00000   -1.50000
H2C   2    0.589724    0.682859    0.475715    11.00000   -1.50000
AFIX   0
HKLF 4
REM  azim01_a.res in R-3
REM R1 =  0.0172 for    1301 Fo > 4sig(Fo)  and  0.0198 for all    1417 data
REM     47 parameters refined using      0 restraints
END
WGHT      0.0113      2.9340
REM Highest difference peak  0.335,  deepest hole -0.934,  1-sigma level  0.141
Q1    1   0.5871  0.4350  0.6427  11.00000  0.05    0.33
Q2    1   0.4660  0.6934  0.6388  11.00000  0.05    0.33
Q3    1   0.4687  0.5172  0.5915  11.00000  0.05    0.31
Q4    1   0.8521  0.8056  0.5571  11.00000  0.05    0.28
Q5    1   0.5399  0.7167  0.5877  11.00000  0.05    0.28
Q6    1   0.9117  0.8413  0.6380  11.00000  0.05    0.28
Q7    1   0.7309  0.9037  0.5618  11.00000  0.05    0.28
Q8    1   0.5559  0.7466  0.5524  11.00000  0.05    0.27
Q9    1   0.6204  0.4246  0.5934  11.00000  0.05    0.27
Q10   1   0.6169  0.4714  0.7358  11.00000  0.05    0.26
Q11   1   0.6526  0.8204  0.6194  11.00000  0.05    0.26
Q12   1   0.5309  0.7376  0.4108  11.00000  0.05    0.26
Q13   1   0.8362  0.5914  0.6126  11.00000  0.05    0.26
Q14   1   0.7764  0.8744  0.6647  11.00000  0.05    0.26
Q15   1   0.8297  0.6247  0.6584  11.00000  0.05    0.26
Q16   1   0.6507  0.5053  0.5019  11.00000  0.05    0.26
Q17   1   0.5806  0.5034  0.7238  11.00000  0.05    0.25
Q18   1   0.5699  0.7770  0.6082  11.00000  0.05    0.25
Q19   1   0.6287  0.7955  0.4340  11.00000  0.05    0.25
Q20   1   0.8516  0.7559  0.5596  11.00000  0.05    0.24
;
_shelx_res_checksum     16675
