# Supplementary material for: Crystal structure of hexa­kis­(dimethyl sulfoxide-κO)manganese(II) tetra­iodide
Source: Acta Crystallogr E Crystallogr Commun. 2016 Nov 15;72(Pt 12):1791–3. doi: 10.1107/S2056989016017904 (PMC5137610; doi:10.1107/S2056989016017904)
Supplement: Supplementary file 2 [file e-72-01791-Isup2.hkl]

data_I                                                                          
_shelx_title ' azim01_a.res in R-3'                                             
_shelx_refln_list_code          4                                               
_shelx_F_calc_maximum      728.45                                               
_exptl_crystal_F_000      1467.00                                               
_reflns_d_resolution_high  0.7296                                               
                                                                                
loop_                                                                           
 _space_group_symop_operation_xyz                                               
 'x, y, z'                                                                      
 '-y, x-y, z'                                                                   
 '-x+y, -x, z'                                                                  
 'x+2/3, y+1/3, z+1/3'                                                          
 '-y+2/3, x-y+1/3, z+1/3'                                                       
 '-x+y+2/3, -x+1/3, z+1/3'                                                      
 'x+1/3, y+2/3, z+2/3'                                                          
 '-y+1/3, x-y+2/3, z+2/3'                                                       
 '-x+y+1/3, -x+2/3, z+2/3'                                                      
 '-x, -y, -z'                                                                   
 'y, -x+y, -z'                                                                  
 'x-y, x, -z'                                                                   
 '-x+2/3, -y+1/3, -z+1/3'                                                       
 'y+2/3, -x+y+1/3, -z+1/3'                                                      
 'x-y+2/3, x+1/3, -z+1/3'                                                       
 '-x+1/3, -y+2/3, -z+2/3'                                                       
 'y+1/3, -x+y+2/3, -z+2/3'                                                      
 'x-y+1/3, x+2/3, -z+2/3'                                                       
                                                                                
_cell_length_a    11.8702                                                       
_cell_length_b    11.8702                                                       
_cell_length_c    19.3860                                                       
_cell_angle_alpha  90.000                                                       
_cell_angle_beta   90.000                                                       
_cell_angle_gamma 120.000                                                       
                                                                                
_shelx_F_squared_multiplier     1.000                                           
                                                                                
loop_                                                                           
 _refln_index_h                                                                 
 _refln_index_k                                                                 
 _refln_index_l                                                                 
 _refln_F_squared_calc                                                          
 _refln_F_squared_meas                                                          
 _refln_F_squared_sigma                                                         
 _refln_observed_status                                                         
  -1   2   0     240512.38     232920.89      7732.00 o                         
   0   3   0     530646.38     383642.00     14014.25 o                         
  -2   4   0     167899.03     164831.50       712.32 o                         
  -4   5   0     322431.62     280381.09     11823.45 o                         
  -1   5   0     178976.39     174222.45      2733.54 o                         
  -3   6   0     232640.81     227056.34      5833.32 o                         
   0   6   0     158019.33     154352.75      2831.44 o                         
  -5   7   0      81943.69      79209.11      1382.58 o                         
  -2   7   0     213308.03     209138.98      2215.67 o                         
  -7   8   0     128506.34     123366.36      1649.28 o                         
  -4   8   0     164825.41     159940.31      3903.98 o                         
  -1   8   0      83982.81      83016.20       581.93 o                         
  -6   9   0      94716.52      92513.94      2031.17 o                         
  -3   9   0     178752.19     179833.56      2565.57 o                         
   0   9   0      69789.59      68366.93      1127.10 o                         
  -8  10   0      91519.29      90904.22      1577.40 o                         
  -5  10   0      49910.43      49075.20      1051.98 o                         
  -2  10   0      40048.39      40506.09       578.30 o                         
 -10  11   0      30476.54      30996.35       706.21 o                         
  -7  11   0      39551.21      39827.80       729.17 o                         
  -4  11   0      32124.21      32250.33       727.55 o                         
  -1  11   0      46304.63      45492.61       813.17 o                         
  -9  12   0      37219.18      36851.09       836.21 o                         
  -6  12   0      68152.62      66548.00      1432.93 o                         
  -3  12   0      63065.89      61347.22      1434.43 o                         
   0  12   0      18331.19      18918.09       412.23 o                         
 -11  13   0      52037.37      51331.03      1496.43 o                         
  -8  13   0      38333.86      37579.87       800.28 o                         
  -5  13   0      23161.51      23050.88       531.93 o                         
  -2  13   0      25377.32      25094.36       599.98 o                         
 -13  14   0      11410.52      11194.58       507.74 o                         
 -10  14   0      18782.14      17957.79       628.91 o                         
  -7  14   0      27155.41      26728.08       657.80 o                         
  -4  14   0      21891.51      21060.15       570.84 o                         
  -1  14   0      12216.91      11349.86       636.33 o                         
 -12  15   0      12820.09      12193.47       371.16 o                         
  -9  15   0      11548.60      10729.33       389.51 o                         
  -6  15   0      19218.41      18267.27       366.18 o                         
  -3  15   0       9220.53       8828.65       340.74 o                         
  -8  16   0       7325.45       6678.62       284.65 o                         
  -1   1   1        867.65        872.04        88.17 o                         
  -3   2   1      41660.63      42301.71       345.35 o                         
   0   2   1      73471.90      70545.30      2184.33 o                         
  -5   3   1      73138.30      73927.90       585.50 o                         
  -2   3   1     122124.15     118503.65      3477.57 o                         
   1   3   1       5916.65       6031.79        97.30 o                         
  -7   4   1       5868.65       5473.54       128.49 o                         
  -4   4   1      12300.24      13310.31       174.99 o                         
  -1   4   1      48210.95      47726.81       518.05 o                         
   2   4   1      16442.66      16307.86       430.59 o                         
  -9   5   1       2395.59       2346.80        56.11 o                         
  -6   5   1      17243.51      17061.31       139.07 o                         
  -3   5   1      14665.04      14913.42       280.41 o                         
   0   5   1       9329.27       9533.14        73.23 o                         
   3   5   1      16406.02      16938.73       328.13 o                         
 -11   6   1       6532.24       6656.70       112.36 o                         
  -8   6   1        575.23        658.68        51.83 o                         
  -5   6   1      29661.84      30144.50       481.92 o                         
  -2   6   1      14403.75      13973.48       183.87 o                         
   1   6   1      40041.94      40670.26       624.84 o                         
   4   6   1      34437.66      34278.72       751.46 o                         
 -13   7   1       1276.55       1318.32        43.65 o                         
 -10   7   1      11747.02      11768.97        93.79 o                         
  -7   7   1      11323.17      10819.02       143.75 o                         
  -4   7   1      34601.81      34940.60       491.10 o                         
  -1   7   1      28578.82      27740.80       258.49 o                         
   2   7   1       2791.95       2756.69        99.47 o                         
   5   7   1       1629.54       1716.65        60.61 o                         
 -15   8   1       3610.68       3442.84       197.40 o                         
 -12   8   1       7089.50       7070.50       144.81 o                         
  -9   8   1      36119.54      36282.87       342.58 o                         
  -6   8   1      15987.62      16219.32       345.25 o                         
  -3   8   1       2179.14       2156.52        45.93 o                         
   0   8   1       7180.61       7048.92       103.39 o                         
   3   8   1       3230.53       3466.05       121.26 o                         
   6   8   1       2127.45       2128.51        99.61 o                         
 -14   9   1       6009.61       5955.91       154.30 o                         
 -11   9   1       3383.21       3499.30        64.35 o                         
  -8   9   1        628.57        748.84        51.00 o                         
  -5   9   1      14930.98      14784.28       279.27 o                         
  -2   9   1       8068.69       8090.86       127.71 o                         
   1   9   1       8668.10       8664.77       228.36 o                         
   4   9   1       4347.22       4451.12        98.11 o                         
   7   9   1       1442.19       1286.12        56.79 o                         
 -16  10   1         44.98         65.05        42.66 o                         
 -13  10   1        371.39        417.61        47.58 o                         
 -10  10   1       7462.32       7366.44       123.44 o                         
  -7  10   1       5715.32       5733.25        89.61 o                         
  -4  10   1      15410.23      15519.00       320.16 o                         
  -1  10   1       8049.35       8230.50       105.60 o                         
   2  10   1       1837.00       1815.73        68.77 o                         
   5  10   1       8803.75       8336.07       320.20 o                         
 -15  11   1       1200.05       1085.46        47.76 o                         
 -12  11   1       4373.74       4548.40       106.02 o                         
  -9  11   1       6538.77       6793.35       126.52 o                         
  -6  11   1       6994.43       6967.31        83.01 o                         
  -3  11   1       8538.89       8312.08       193.41 o                         
   0  11   1       9604.81      10042.84       312.47 o                         
   3  11   1         13.29        -40.94        45.18 o                         
 -14  12   1       2867.33       2907.90        57.16 o                         
 -11  12   1       1498.21       1642.65        61.71 o                         
  -8  12   1      12322.97      12552.79       285.51 o                         
  -5  12   1      13424.38      13391.62       192.28 o                         
  -2  12   1         97.91        134.22        49.67 o                         
   1  12   1        912.88        910.84        66.40 o                         
 -13  13   1       6853.08       6781.40       159.61 o                         
 -10  13   1        649.56        710.61        63.85 o                         
  -7  13   1         35.92         53.82        40.88 o                         
  -4  13   1       1504.93       1605.27        44.48 o                         
  -1  13   1       4079.59       4116.92        52.56 o                         
 -12  14   1         41.15        103.67        44.56 o                         
  -9  14   1       1873.67       1882.56        72.42 o                         
  -6  14   1       1929.18       1965.36        61.98 o                         
  -3  14   1       4518.68       4450.48       131.17 o                         
   0  14   1       2222.23       2094.98        50.00 o                         
 -11  15   1       3267.93       3051.28        90.56 o                         
  -8  15   1       7123.21       6909.14       165.78 o                         
  -5  15   1        583.58        592.00        99.92 o                         
 -10  16   1        459.90        331.59        46.06 o                         
  -7  16   1       1513.18       1217.13       247.13 o                         
   0   1   2       3073.65       3260.06       116.72 o                         
  -2   2   2        970.37       1191.67        85.03 o                         
   1   2   2       5579.84       5626.79        76.26 o                         
  -4   3   2      13718.85      14371.83        85.42 o                         
  -1   3   2      84988.27      81569.95      1513.99 o                         
   2   3   2        555.19        588.44        61.65 o                         
  -6   4   2       7378.19       7009.43        92.10 o                         
  -3   4   2       2465.55       2965.18        65.33 o                         
   0   4   2       1612.15       1750.03        61.20 o                         
   3   4   2          8.87         32.51        51.39 o                         
  -8   5   2       6312.17       6450.43        99.32 o                         
  -5   5   2         38.22        119.24        56.25 o                         
  -2   5   2       2007.30       2285.43        79.79 o                         
   1   5   2          8.59          2.30        58.78 o                         
   4   5   2       2134.37       2173.25        61.03 o                         
 -10   6   2         60.23        132.41        40.53 o                         
  -7   6   2       1564.59       1815.22        52.31 o                         
  -4   6   2      11182.83      11866.66       263.97 o                         
  -1   6   2       2661.13       2751.10        55.60 o                         
   2   6   2        650.82        677.31        44.70 o                         
   5   6   2       2077.84       2047.07        88.63 o                         
 -12   7   2       1437.49       1496.46        48.38 o                         
  -9   7   2       2619.67       2823.51        73.68 o                         
  -6   7   2          6.92         -3.48        46.66 o                         
  -3   7   2       1321.21       1412.48        57.74 o                         
   0   7   2      19536.47      18930.97       324.98 o                         
   3   7   2       2379.35       2330.09        49.37 o                         
   6   7   2        867.47        877.72        44.05 o                         
 -14   8   2        779.23        851.63        43.45 o                         
 -11   8   2         20.51         -9.42        43.76 o                         
  -8   8   2        606.07        648.89        44.42 o                         
  -5   8   2       6205.00       6358.02       125.50 o                         
  -2   8   2       4237.20       4357.55        53.51 o                         
   1   8   2       2092.11       2299.45       113.46 o                         
   4   8   2       2692.12       2656.35        62.65 o                         
   7   8   2        289.16        229.33        46.36 o                         
 -16   9   2        213.06         96.13        43.69 o                         
 -13   9   2       1070.37       1091.69        49.77 o                         
 -10   9   2       6830.50       6742.11        72.30 o                         
  -7   9   2       1676.03       1548.28        43.46 o                         
  -4   9   2        726.70        720.56        44.20 o                         
  -1   9   2        836.43        937.38        51.88 o                         
   2   9   2          5.70          7.27        43.25 o                         
   5   9   2       3668.75       3585.66       157.49 o                         
 -15  10   2        280.42        182.10        47.30 o                         
 -12  10   2       1176.93       1227.14        47.40 o                         
  -9  10   2        957.55       1017.67        49.68 o                         
  -6  10   2        179.89        230.64        50.96 o                         
  -3  10   2       3543.43       3497.67        57.41 o                         
   0  10   2       5255.89       5499.56        99.37 o                         
   3  10   2        706.49        628.08        40.44 o                         
   6  10   2         53.13         72.80        46.68 o                         
 -14  11   2       1076.19       1081.83        62.42 o                         
 -11  11   2        359.71        391.05        43.61 o                         
  -8  11   2       2552.07       2671.12        76.83 o                         
  -5  11   2       2829.80       2857.65        84.42 o                         
  -2  11   2       3235.09       3490.50        86.21 o                         
   1  11   2         41.59         23.90        56.30 o                         
   4  11   2         65.23          7.79        43.81 o                         
 -13  12   2       2477.42       2566.62        70.12 o                         
 -10  12   2         97.01         84.27        40.50 o                         
  -7  12   2          5.00         99.94        39.71 o                         
  -4  12   2       1355.76       1370.04        49.51 o                         
  -1  12   2          7.85         24.91        41.44 o                         
   2  12   2        341.38        287.94        77.67 o                         
 -12  13   2         25.26        -16.66        65.06 o                         
  -9  13   2        230.66        164.26        60.78 o                         
  -6  13   2         29.20         56.19        55.96 o                         
  -3  13   2        108.80        113.21        38.72 o                         
   0  13   2          2.87        -33.16        43.27 o                         
 -14  14   2        108.93         91.69        75.22 o                         
 -11  14   2       1256.82       1212.49        58.33 o                         
  -8  14   2        615.71        544.92        47.16 o                         
  -5  14   2       2642.56       2585.81        44.77 o                         
  -2  14   2         72.36         62.38        43.07 o                         
 -10  15   2        605.88        622.04        39.66 o                         
  -7  15   2        880.93        834.30        83.81 o                         
  -4  15   2        682.03        681.13        43.94 o                         
  -9  16   2        225.72        204.01        61.71 o                         
  -6  16   2        633.53        495.79        61.63 o                         
   0   0   3      16251.81      16191.01       219.18 o                         
   1   1   3      56564.34      56601.56       976.31 o                         
  -1   2   3      21498.11      20867.01       322.73 o                         
   2   2   3       4443.25       4514.27        70.30 o                         
  -3   3   3       1112.42       1061.83        68.93 o                         
   0   3   3        472.24        648.79        59.53 o                         
   3   3   3         15.09         19.73        54.52 o                         
  -5   4   3       4515.97       4625.16        63.83 o                         
  -2   4   3       1645.70       1735.13        65.18 o                         
   1   4   3      10539.49      11156.58       235.45 o                         
   4   4   3       3286.70       3337.29        72.98 o                         
  -7   5   3       1378.74       1504.93        48.28 o                         
  -4   5   3       1485.70       2059.32        68.22 o                         
  -1   5   3      11939.98      12168.29       154.94 o                         
   2   5   3       5250.73       5039.84       135.83 o                         
   5   5   3       1330.12       1319.98        55.87 o                         
  -9   6   3       2649.32       2636.13        48.65 o                         
  -6   6   3      22477.12      23507.43       316.17 o                         
  -3   6   3       7985.82       8277.85       150.74 o                         
   0   6   3       7498.15       7350.91       122.35 o                         
   3   6   3        424.94        547.48        48.45 o                         
   6   6   3       2421.10       2401.63        72.88 o                         
 -11   7   3       7344.54       7376.37       209.30 o                         
  -8   7   3         25.85         84.42        43.13 o                         
  -5   7   3       4903.34       4795.74       121.69 o                         
  -2   7   3       3892.33       3891.19        54.03 o                         
   1   7   3        295.67        256.02        44.74 o                         
   4   7   3        108.36         46.07        50.46 o                         
   7   7   3        337.49        377.24        38.63 o                         
 -13   8   3        636.54        679.63        45.32 o                         
 -10   8   3       4964.23       5033.13       135.38 o                         
  -7   8   3       2806.35       2759.61        84.80 o                         
  -4   8   3          0.56        -11.65        47.79 o                         
  -1   8   3        149.49        138.61        50.88 o                         
   2   8   3         82.86         83.78        42.92 o                         
   5   8   3          0.62        -15.38        44.10 o                         
   8   8   3        921.88        969.07        46.97 o                         
 -15   9   3         14.61         -3.28        45.24 o                         
 -12   9   3        268.05        246.58        40.97 o                         
  -9   9   3         16.69         61.11        54.03 o                         
  -6   9   3       4615.16       4958.79       108.98 o                         
  -3   9   3       1772.36       1857.70        58.61 o                         
   0   9   3       2236.94       2352.91        94.22 o                         
   3   9   3       7547.36       7396.17       262.74 o                         
   6   9   3        425.73        473.26        45.56 o                         
 -14  10   3         29.66         -5.58        39.44 o                         
 -11  10   3         82.20        147.52        43.99 o                         
  -8  10   3        294.74        274.74        45.14 o                         
  -5  10   3       1706.90       1773.53        42.35 o                         
  -2  10   3       6536.70       6605.36       174.91 o                         
   1  10   3       1504.44       1463.05        42.32 o                         
   4  10   3        495.80        520.85        45.80 o                         
 -13  11   3        160.53        133.63        40.93 o                         
 -10  11   3       4260.76       4454.23       105.67 o                         
  -7  11   3          5.07         38.39        42.85 o                         
  -4  11   3       8630.13       8655.50        87.49 o                         
  -1  11   3         22.84        102.98        46.24 o                         
   2  11   3        165.06        176.54        49.82 o                         
 -15  12   3       2279.56       2142.96        82.42 o                         
 -12  12   3         49.78        111.45        45.96 o                         
  -9  12   3       1104.66       1164.30        56.79 o                         
  -6  12   3          5.05        -16.75        39.35 o                         
  -3  12   3       1325.60       1444.01        50.29 o                         
   0  12   3       1184.46       1315.11        44.13 o                         
   3  12   3       1171.82       1049.73       111.91 o                         
 -14  13   3        275.40        332.86        53.61 o                         
 -11  13   3        229.71        294.51        38.62 o                         
  -8  13   3        169.64        145.66        42.48 o                         
  -5  13   3       1835.14       1913.45        64.44 o                         
  -2  13   3         84.74        100.01        46.05 o                         
   1  13   3        109.98        105.18        50.35 o                         
 -13  14   3        504.67        576.08        93.86 o                         
 -10  14   3       1819.52       1902.71        52.50 o                         
  -7  14   3         54.56        103.05        43.07 o                         
  -4  14   3         50.82         93.44        40.69 o                         
  -1  14   3        145.24        135.08        44.16 o                         
 -12  15   3        121.18        168.75        53.42 o                         
  -9  15   3       1603.11       1554.17        45.81 o                         
  -6  15   3       1155.54       1164.90        46.20 o                         
  -3  15   3        643.09        555.80        82.27 o                         
  -8  16   3        711.27        543.48        75.49 o                         
  -1   1   4      58775.04      58880.60       598.27 o                         
  -3   2   4     158282.27     157084.64      2032.70 o                         
   0   2   4      65194.83      66087.49       906.48 o                         
  -5   3   4      27339.39      28253.12       322.04 o                         
  -2   3   4      23702.77      24209.06       281.51 o                         
   1   3   4      75791.04      77646.47       768.84 o                         
  -7   4   4      16933.61      17609.42       261.25 o                         
  -4   4   4       5003.21       4534.62        67.67 o                         
  -1   4   4      40406.22      38761.20       720.73 o                         
   2   4   4      45522.34      44609.77       812.30 o                         
  -9   5   4       7138.83       7268.80       152.81 o                         
  -6   5   4      36176.99      37317.47       181.28 o                         
  -3   5   4      27081.10      25694.86       340.12 o                         
   0   5   4      33089.46      33383.45       700.54 o                         
   3   5   4      45091.43      43453.19       804.23 o                         
 -11   6   4      27525.99      26744.97       794.41 o                         
  -8   6   4      22292.24      21844.46       276.26 o                         
  -5   6   4      41914.21      42537.62       537.15 o                         
  -2   6   4     108993.53     108598.66       951.25 o                         
   1   6   4      15392.73      15506.65       368.87 o                         
   4   6   4       2776.88       2735.54        65.08 o                         
 -13   7   4       2937.54       2903.98        95.78 o                         
 -10   7   4      14552.17      14835.40       293.09 o                         
  -7   7   4      49075.39      48473.62       408.47 o                         
  -4   7   4       6449.48       6474.42       139.96 o                         
  -1   7   4       3193.52       3263.77        97.40 o                         
   2   7   4       1875.61       1998.95        88.25 o                         
   5   7   4       5283.90       5209.31       186.96 o                         
 -15   8   4       5790.82       5396.82       212.44 o                         
 -12   8   4       9331.01       9258.85       154.52 o                         
  -9   8   4        644.13        775.02        40.53 o                         
  -6   8   4      16421.62      16901.35       239.26 o                         
  -3   8   4      10751.02      10152.58        95.59 o                         
   0   8   4      17006.73      17359.01       441.44 o                         
   3   8   4      24963.83      24459.32       755.21 o                         
   6   8   4       1875.29       1799.41        73.27 o                         
 -14   9   4        908.84        838.76        45.93 o                         
 -11   9   4       3073.50       3121.10        59.86 o                         
  -8   9   4      14356.00      13932.33       170.93 o                         
  -5   9   4      41587.31      41734.33       621.94 o                         
  -2   9   4      41020.54      40530.22       591.24 o                         
   1   9   4       4453.01       4440.14       101.00 o                         
   4   9   4       5835.92       5822.86       191.10 o                         
   7   9   4       1933.08       1753.45        82.26 o                         
 -13  10   4       1788.17       1818.66        77.64 o                         
 -10  10   4      13884.11      13990.55       223.46 o                         
  -7  10   4      11790.36      11893.38       280.23 o                         
  -4  10   4       1419.95       1539.70        49.01 o                         
  -1  10   4      19160.42      19580.88       515.86 o                         
   2  10   4       4276.70       4378.31        46.48 o                         
   5  10   4        109.93        167.74        50.18 o                         
 -15  11   4       6296.21       6068.32       232.31 o                         
 -12  11   4       2312.45       2239.40        75.49 o                         
  -9  11   4       5377.40       5437.30       129.08 o                         
  -6  11   4      12149.80      12283.43       227.18 o                         
  -3  11   4       6093.18       5954.71       104.23 o                         
   0  11   4       2719.08       2780.31        50.57 o                         
   3  11   4       2005.34       1903.18       115.09 o                         
 -14  12   4       6110.24       5913.80       174.26 o                         
 -11  12   4       9895.87      10062.82       179.81 o                         
  -8  12   4       3020.49       3070.14        47.64 o                         
  -5  12   4       3441.05       3424.30        73.07 o                         
  -2  12   4       4323.69       4404.60       118.19 o                         
   1  12   4       2870.54       2899.25        86.58 o                         
 -13  13   4        604.85        521.49        65.32 o                         
 -10  13   4       1338.69       1394.38        63.21 o                         
  -7  13   4        580.10        607.01        41.16 o                         
  -4  13   4       7267.27       7272.72       128.04 o                         
  -1  13   4       6759.12       6653.92       177.27 o                         
 -12  14   4        954.38        879.44        45.45 o                         
  -9  14   4      12083.84      11709.59       285.50 o                         
  -6  14   4       7546.94       7315.95       201.42 o                         
  -3  14   4        422.61        309.01        42.11 o                         
 -11  15   4       2920.90       2776.66        52.12 o                         
  -8  15   4       2026.42       1936.07        51.54 o                         
  -5  15   4       3740.19       3505.72        76.29 o                         
  -7  16   4        392.47        201.33        75.95 o                         
   0   1   5       7766.59       7629.82        81.25 o                         
  -2   2   5      75159.38      74035.13       675.11 o                         
   1   2   5      91717.21      93106.55       727.82 o                         
  -4   3   5      35529.34      36585.25       311.29 o                         
  -1   3   5      27594.71      27989.27       609.75 o                         
   2   3   5      29100.36      29909.30       313.70 o                         
  -6   4   5       5710.21       6038.90        57.17 o                         
  -3   4   5        546.20        784.07        59.46 o                         
   0   4   5      16430.13      16695.28       402.05 o                         
   3   4   5      42829.32      42930.74       647.89 o                         
  -8   5   5       1094.70       1142.62        52.45 o                         
  -5   5   5      16132.00      16476.97       157.49 o                         
  -2   5   5      74254.63      72318.94      1393.97 o                         
   1   5   5      15128.88      15401.32       306.38 o                         
   4   5   5       5474.92       5549.21       124.95 o                         
 -10   6   5      18218.31      18731.46       457.94 o                         
  -7   6   5      39398.10      38753.87       351.76 o                         
  -4   6   5      10691.67      10909.32       192.79 o                         
  -1   6   5      28306.50      27945.96       356.15 o                         
   2   6   5      15362.93      15628.74       322.57 o                         
   5   6   5      10596.23      10531.33       315.40 o                         
 -12   7   5      10540.28      10347.01       347.17 o                         
  -9   7   5       2159.49       2319.91        48.23 o                         
  -6   7   5      31021.30      31419.91       264.46 o                         
  -3   7   5       8872.42       8588.46       139.38 o                         
   0   7   5       4784.62       4849.77       160.25 o                         
   3   7   5       4730.74       4794.60       157.49 o                         
   6   7   5        262.11        156.72        41.69 o                         
 -14   8   5       4048.91       3893.28       124.03 o                         
 -11   8   5      12616.65      12794.10       131.39 o                         
  -8   8   5      11802.90      12092.71       164.24 o                         
  -5   8   5      19605.99      20439.68       459.88 o                         
  -2   8   5       3265.16       3473.10        97.01 o                         
   1   8   5        113.22        221.07        47.51 o                         
   4   8   5      12315.74      11956.50       405.04 o                         
   7   8   5       4950.40       4661.02       172.69 o                         
 -13   9   5       1335.41       1408.58        48.35 o                         
 -10   9   5       3322.20       3446.67        61.14 o                         
  -7   9   5       4305.54       4164.32       106.61 o                         
  -4   9   5       4450.02       4511.87        75.80 o                         
  -1   9   5      45541.52      47040.96      1586.57 o                         
   2   9   5      11424.02      11740.76       294.01 o                         
   5   9   5       1797.96       1814.63       116.98 o                         
 -15  10   5        718.35        818.70        83.06 o                         
 -12  10   5         26.25         54.31        50.35 o                         
  -9  10   5       7256.95       7578.82        93.94 o                         
  -6  10   5      27650.87      28217.16       528.95 o                         
  -3  10   5       7416.90       7766.83       131.96 o                         
   0  10   5       5366.73       5549.12       168.57 o                         
   3  10   5       1692.60       1897.45        50.82 o                         
 -14  11   5       9404.63       9364.08       262.44 o                         
 -11  11   5      14678.83      14815.53       253.81 o                         
  -8  11   5       5191.17       5557.74       130.73 o                         
  -5  11   5       4655.72       4894.12        48.23 o                         
  -2  11   5       5683.32       6116.33       132.31 o                         
   1  11   5       1637.02       1760.21        89.00 o                         
   4  11   5       3346.68       3130.54       283.02 o                         
 -13  12   5       2963.04       2944.56        70.30 o                         
 -10  12   5       2970.46       3107.66        83.50 o                         
  -7  12   5        872.41       1088.34        48.34 o                         
  -4  12   5       5843.82       6033.23       118.49 o                         
  -1  12   5       5450.25       5853.60       165.93 o                         
   2  12   5        529.53        539.76        83.50 o                         
 -12  13   5        651.94        710.39       105.58 o                         
  -9  13   5       4099.46       4370.36       138.76 o                         
  -6  13   5       1107.20       1225.90        46.61 o                         
  -3  13   5        679.41        660.32        44.34 o                         
   0  13   5       5549.30       5672.54       156.47 o                         
 -11  14   5        685.36        740.98        72.70 o                         
  -8  14   5       4799.19       4833.37       128.94 o                         
  -5  14   5      11287.02      11406.39       268.28 o                         
  -2  14   5       2488.49       2412.28        81.53 o                         
 -10  15   5       8436.44       8292.33       214.90 o                         
  -7  15   5       2248.79       2259.19        45.58 o                         
  -4  15   5       1104.04       1064.75       148.28 o                         
   0   0   6     286702.06     283054.22       766.09 o                         
   1   1   6     146936.19     145059.56      1625.51 o                         
  -1   2   6     229839.02     218530.81      1459.23 o                         
   2   2   6     100751.64      99474.06       924.85 o                         
  -3   3   6      83844.55      82279.93       667.68 o                         
   0   3   6      55276.73      51980.27      1113.08 o                         
   3   3   6      47725.39      47703.44       448.80 o                         
  -5   4   6     125887.27     125947.88       987.45 o                         
  -2   4   6     150028.20     148990.23      2062.27 o                         
   1   4   6     166197.92     157319.48      4421.83 o                         
   4   4   6      80199.56      80179.80      1649.33 o                         
  -7   5   6     117036.57     118525.02      1382.89 o                         
  -4   5   6     235526.72     229724.44      3506.65 o                         
  -1   5   6      85411.02      84587.42      2723.35 o                         
   2   5   6      44110.04      43142.89       808.05 o                         
   5   5   6      26769.30      26554.98       912.63 o                         
  -9   6   6      67826.67      69007.89      1410.38 o                         
  -6   6   6      22761.54      23127.92       121.23 o                         
  -3   6   6      42714.46      43399.69       791.92 o                         
   0   6   6      47641.80      46626.46       999.64 o                         
   3   6   6      37068.83      36146.81      1042.48 o                         
   6   6   6      25130.02      24136.93       913.22 o                         
 -11   7   6       7157.96       7328.57       151.65 o                         
  -8   7   6      39293.65      39474.08       531.62 o                         
  -5   7   6      47980.63      46469.00       466.34 o                         
  -2   7   6     113310.91     108762.18      2284.84 o                         
   1   7   6      86330.95      86459.16      2359.34 o                         
   4   7   6      14690.08      14640.21       594.78 o                         
   7   7   6      11341.39      11069.14       441.43 o                         
 -13   8   6      12506.30      12367.76       437.16 o                         
 -10   8   6      30700.01      31621.29       562.01 o                         
  -7   8   6      64057.99      64553.42       559.01 o                         
  -4   8   6      89126.41      87782.34      1591.96 o                         
  -1   8   6      38549.02      39806.51      1082.42 o                         
   2   8   6      51507.68      52095.95      1162.13 o                         
   5   8   6      20262.28      20301.22       633.58 o                         
 -15   9   6       7705.71       7496.73       247.74 o                         
 -12   9   6      30278.53      30970.89       534.69 o                         
  -9   9   6      26306.47      25986.78       310.01 o                         
  -6   9   6      21499.43      22537.69       367.71 o                         
  -3   9   6      69261.52      69236.51       956.03 o                         
   0   9   6      21149.19      21644.16       767.91 o                         
   3   9   6       9620.33       9726.88       280.10 o                         
   6   9   6       6426.59       6050.39       191.81 o                         
 -14  10   6       7435.56       7404.28       144.59 o                         
 -11  10   6      22206.87      22302.38       363.42 o                         
  -8  10   6      43814.64      44458.11       670.85 o                         
  -5  10   6      24201.93      24680.56       358.06 o                         
  -2  10   6      12809.13      13176.56       261.53 o                         
   1  10   6      15537.15      16313.80       447.60 o                         
   4  10   6       8927.96       8797.51       314.98 o                         
 -13  11   6      13781.43      13904.72       283.17 o                         
 -10  11   6      12687.46      12791.02       305.46 o                         
  -7  11   6      22060.31      22591.80       476.98 o                         
  -4  11   6      19900.16      19633.57       328.79 o                         
  -1  11   6      19427.10      19937.70       424.70 o                         
   2  11   6      26142.77      26592.47      1002.55 o                         
 -12  12   6       6516.91       6543.79       199.49 o                         
  -9  12   6      14322.67      14379.90       380.89 o                         
  -6  12   6      35171.30      35315.66       604.27 o                         
  -3  12   6      26705.91      27963.14       772.86 o                         
   0  12   6       6226.51       6274.67       146.65 o                         
 -14  13   6       3325.79       3203.78       167.61 o                         
 -11  13   6      24540.17      25160.59       508.09 o                         
  -8  13   6      17291.34      17899.18       381.33 o                         
  -5  13   6       8276.73       8494.86       134.97 o                         
  -2  13   6      13528.76      13928.32       335.81 o                         
   1  13   6       5848.50       5620.45       145.91 o                         
 -13  14   6       5028.10       4877.62       135.38 o                         
 -10  14   6       7350.07       7174.41       205.38 o                         
  -7  14   6      13479.34      13633.12       262.48 o                         
  -4  14   6       7775.01       7731.81       173.20 o                         
  -1  14   6       4677.83       4611.86       144.79 o                         
  -9  15   6       2425.33       2312.84        89.89 o                         
  -6  15   6       7403.46       7177.16       185.58 o                         
  -1   1   7      38714.38      37728.54       270.12 o                         
  -3   2   7     140610.44     137438.67      1617.55 o                         
   0   2   7     161138.80     158975.56       933.23 o                         
  -5   3   7     127122.77     125173.58      1138.52 o                         
  -2   3   7     124988.33     124443.86      1612.15 o                         
   1   3   7      56872.53      57041.18       917.24 o                         
  -7   4   7      34144.60      33843.44       379.30 o                         
  -4   4   7      32372.08      32948.68       215.48 o                         
  -1   4   7     122474.77     118638.66      3112.31 o                         
   2   4   7      62388.51      62838.93       737.69 o                         
  -9   5   7      13087.53      13525.23       298.98 o                         
  -6   5   7      57499.71      58192.22       275.63 o                         
  -3   5   7      47226.96      45167.86       402.18 o                         
   0   5   7      54133.52      52060.98      2077.57 o                         
   3   5   7      49823.06      49007.45      1317.84 o                         
 -11   6   7      32055.13      31468.17      1249.96 o                         
  -8   6   7      13804.80      13982.04       130.15 o                         
  -5   6   7      62925.52      62899.64       611.82 o                         
  -2   6   7      55267.24      57197.90      1313.51 o                         
   1   6   7      61050.54      60575.06      2070.16 o                         
   4   6   7      57911.01      56854.68      1907.48 o                         
 -13   7   7       8786.43       8556.29       359.80 o                         
 -10   7   7      35613.10      36075.20       812.25 o                         
  -7   7   7      58078.88      57607.67       543.37 o                         
  -4   7   7      82092.94      80529.23      1212.15 o                         
  -1   7   7      59495.12      59315.25      1644.80 o                         
   2   7   7       7908.60       8241.72       183.58 o                         
   5   7   7       7530.37       7410.41       225.26 o                         
 -15   8   7       6837.78       6335.10       202.41 o                         
 -12   8   7      14834.71      14672.95       362.16 o                         
  -9   8   7      44504.27      45412.76       690.40 o                         
  -6   8   7      50403.49      50030.26       702.03 o                         
  -3   8   7       3460.83       3400.90        53.53 o                         
   0   8   7      30067.56      30671.47       795.65 o                         
   3   8   7      22471.58      22781.69       590.87 o                         
   6   8   7       8832.30       8502.90       256.03 o                         
 -14   9   7      14981.37      14642.40       365.81 o                         
 -11   9   7       9959.43      10075.13       219.10 o                         
  -8   9   7       9798.67       9938.53       147.30 o                         
  -5   9   7      37607.00      38251.04       619.16 o                         
  -2   9   7      29434.35      30060.13       765.89 o                         
   1   9   7      19941.57      20330.75       570.71 o                         
   4   9   7      12880.83      13415.94       395.99 o                         
 -13  10   7       5231.21       5169.25        76.66 o                         
 -10  10   7      24785.28      24616.17       396.94 o                         
  -7  10   7      28019.69      28532.66       577.81 o                         
  -4  10   7      33787.35      33271.30       426.11 o                         
  -1  10   7      30043.60      30923.96       817.43 o                         
   2  10   7       6637.55       6965.57       263.40 o                         
   5  10   7       9776.47       9510.41       330.26 o                         
 -15  11   7       3847.56       3717.68       155.34 o                         
 -12  11   7       8940.03       9214.36       200.24 o                         
  -9  11   7      18030.69      18126.45       307.58 o                         
  -6  11   7      18923.26      18967.82       190.61 o                         
  -3  11   7      25875.92      26782.50       664.10 o                         
   0  11   7      24559.54      25367.18       683.33 o                         
   3  11   7       2912.27       2813.27       128.41 o                         
 -14  12   7      11807.69      11487.49       358.26 o                         
 -11  12   7       8181.01       8105.24       192.38 o                         
  -8  12   7      19133.37      19664.15       441.25 o                         
  -5  12   7      18603.14      18624.34       409.13 o                         
  -2  12   7       3147.93       3199.61        76.44 o                         
   1  12   7       4546.56       4276.16       179.71 o                         
 -13  13   7      15285.04      14602.36       364.13 o                         
 -10  13   7       5983.28       5943.89       145.62 o                         
  -7  13   7       3214.22       3192.71        85.04 o                         
  -4  13   7      10012.46      10442.34       292.78 o                         
  -1  13   7       9687.40       9561.14       191.53 o                         
 -12  14   7       1523.84       1408.69        47.25 o                         
  -9  14   7      11125.10      11156.63       207.48 o                         
  -6  14   7       9446.28       9133.92       151.35 o                         
  -3  14   7      10392.26      10318.92       239.67 o                         
 -11  15   7       7040.85       6698.07       205.35 o                         
  -8  15   7      13388.75      12448.63       456.03 o                         
  -5  15   7       3357.02       3159.48       354.05 o                         
   0   1   8        260.89        437.22        52.33 o                         
  -2   2   8       6176.33       5786.12        64.64 o                         
   1   2   8       7693.51       7877.23       140.60 o                         
  -4   3   8      11674.37      12050.46       216.46 o                         
  -1   3   8      63627.14      62680.21       926.29 o                         
   2   3   8       5524.94       5538.70        93.63 o                         
  -6   4   8      19765.09      20066.06        91.87 o                         
  -3   4   8        944.59        989.83        61.84 o                         
   0   4   8        180.88        123.49        69.68 o                         
   3   4   8        650.56        633.87        48.91 o                         
  -8   5   8       6194.34       6114.78       117.34 o                         
  -5   5   8        356.80        401.26        45.53 o                         
  -2   5   8       2168.50       2119.38        71.82 o                         
   1   5   8       7536.67       7606.26       266.33 o                         
   4   5   8      10630.52      10347.29       380.58 o                         
 -10   6   8        560.21        527.22        42.49 o                         
  -7   6   8          4.99         47.16        48.43 o                         
  -4   6   8      10168.90      10337.33       103.09 o                         
  -1   6   8       5543.30       5442.72       162.43 o                         
   2   6   8        208.30        386.48        53.17 o                         
   5   6   8       3934.82       3946.76       154.63 o                         
 -12   7   8        524.53        547.10        43.09 o                         
  -9   7   8       6548.12       6750.44        85.25 o                         
  -6   7   8       7308.76       7247.44       104.69 o                         
  -3   7   8        283.91        287.92        41.76 o                         
   0   7   8      12036.76      12284.89       394.77 o                         
   3   7   8       1979.24       2130.70        77.83 o                         
   6   7   8        484.46        517.27        44.03 o                         
 -14   8   8       1190.19       1149.41        44.17 o                         
 -11   8   8        386.72        375.41        50.13 o                         
  -8   8   8       2381.21       2525.40        48.40 o                         
  -5   8   8      16260.04      16521.75       133.14 o                         
  -2   8   8         48.31         50.23        48.33 o                         
   1   8   8          2.45         29.00        44.26 o                         
   4   8   8        204.75        260.20        51.79 o                         
   7   8   8        181.27        175.76        49.68 o                         
 -13   9   8       1257.34       1284.05        43.14 o                         
 -10   9   8       5329.50       5274.41        63.55 o                         
  -7   9   8         45.06         25.55        44.95 o                         
  -4   9   8        210.04        277.95        41.85 o                         
  -1   9   8        537.03        599.03        52.28 o                         
   2   9   8         52.27         74.96        40.42 o                         
   5   9   8       2694.77       2567.47        81.99 o                         
 -15  10   8          3.67         62.50        44.91 o                         
 -12  10   8        481.91        457.13        39.11 o                         
  -9  10   8          5.61         43.22        41.98 o                         
  -6  10   8        318.03        274.16        54.91 o                         
  -3  10   8       3546.40       3676.48        57.27 o                         
   0  10   8       5619.06       5793.30       128.19 o                         
   3  10   8        620.20        628.35        40.44 o                         
 -14  11   8          4.32          5.03        41.18 o                         
 -11  11   8        124.11         85.41        42.49 o                         
  -8  11   8       5139.82       5409.87       168.85 o                         
  -5  11   8       6122.01       6198.51       107.61 o                         
  -2  11   8        112.38        142.42        45.79 o                         
   1  11   8        958.30       1021.81        46.68 o                         
 -13  12   8       4555.84       4469.53       110.97 o                         
 -10  12   8         41.43         68.66        37.81 o                         
  -7  12   8         21.50         47.21        41.67 o                         
  -4  12   8       2795.96       3043.64        71.22 o                         
  -1  12   8        161.33        164.29        43.82 o                         
   2  12   8        172.83        143.11        42.12 o                         
 -12  13   8         11.46         13.67        49.84 o                         
  -9  13   8        365.51        533.62        60.24 o                         
  -6  13   8        293.20        214.00        43.10 o                         
  -3  13   8        244.72        264.58        41.54 o                         
   0  13   8         17.57          1.41        44.04 o                         
 -11  14   8        311.48        160.14        44.14 o                         
  -8  14   8        362.88        452.78        53.11 o                         
  -5  14   8          5.04         16.07        43.41 o                         
  -2  14   8       1212.90       1201.73       110.68 o                         
 -10  15   8        150.80        171.26        54.08 o                         
  -7  15   8       2347.07       1970.30       297.96 o                         
   0   0   9       3971.30       4352.90       113.47 o                         
   1   1   9       5299.82       5671.81       124.00 o                         
  -1   2   9      14491.50      13965.85       202.59 o                         
   2   2   9       1517.86       1399.96        53.97 o                         
  -3   3   9       5015.43       5030.57        61.89 o                         
   0   3   9      15281.37      15703.46       296.06 o                         
   3   3   9      13725.93      13621.59       261.75 o                         
  -5   4   9      31032.29      31285.49       266.18 o                         
  -2   4   9      36353.16      37148.34       583.99 o                         
   1   4   9       6567.85       6722.99       170.39 o                         
   4   4   9       1226.58       1235.84        53.05 o                         
  -7   5   9         92.54         47.30        48.35 o                         
  -4   5   9       1481.75       1461.61        67.46 o                         
  -1   5   9        143.10        170.59        56.54 o                         
   2   5   9         10.87        -46.85        68.37 o                         
   5   5   9       8476.33       8384.50       311.43 o                         
  -9   6   9        601.56        625.92        46.57 o                         
  -6   6   9         92.92        131.14        51.68 o                         
  -3   6   9       1090.86       1138.57        45.69 o                         
   0   6   9      27286.62      26996.31       989.91 o                         
   3   6   9       9417.12       9333.79       202.62 o                         
   6   6   9        657.04        672.96        42.22 o                         
 -11   7   9         67.82        188.17        46.35 o                         
  -8   7   9       6148.96       6081.58        51.80 o                         
  -5   7   9      35039.73      34416.61       290.30 o                         
  -2   7   9       1133.37       1242.30        76.28 o                         
   1   7   9       6673.37       6945.47       221.15 o                         
   4   7   9       4712.83       4947.64       161.17 o                         
   7   7   9        464.03        524.28        47.28 o                         
 -13   8   9       4031.37       3945.96        95.87 o                         
 -10   8   9      10760.67      10609.74       125.84 o                         
  -7   8   9        425.22        483.48        56.18 o                         
  -4   8   9       1120.49       1307.60        49.79 o                         
  -1   8   9       1284.11       1362.11        61.83 o                         
   2   8   9        157.40        174.39        45.93 o                         
   5   8   9        826.60        817.75        69.69 o                         
 -15   9   9       1144.91       1046.66        47.61 o                         
 -12   9   9       1022.61       1021.87        42.95 o                         
  -9   9   9       6426.01       6467.23        61.94 o                         
  -6   9   9       2457.94       2417.24        46.55 o                         
  -3   9   9       1054.96       1193.06        48.63 o                         
   0   9   9       2930.59       3054.28       169.43 o                         
   3   9   9        125.45         93.19        48.89 o                         
   6   9   9       3665.24       3316.74        85.19 o                         
 -14  10   9        606.37        553.86        53.19 o                         
 -11  10   9        749.38        840.35        41.53 o                         
  -8  10   9       1719.61       1728.73        42.86 o                         
  -5  10   9       1775.18       1674.67        49.01 o                         
  -2  10   9        728.47        760.58        41.00 o                         
   1  10   9       8097.55       8440.28       369.77 o                         
   4  10   9       3010.03       2839.01        59.61 o                         
 -13  11   9       1115.72       1052.39        47.07 o                         
 -10  11   9         46.37        135.33        40.96 o                         
  -7  11   9       1685.38       1756.26        78.28 o                         
  -4  11   9      13612.80      14061.53       317.48 o                         
  -1  11   9       1382.41       1459.50        63.15 o                         
   2  11   9         25.39        -48.47        48.47 o                         
 -12  12   9       4116.86       4130.69       107.45 o                         
  -9  12   9       6801.27       6845.78       248.76 o                         
  -6  12   9       2162.31       2117.23        55.38 o                         
  -3  12   9       1094.97       1151.86        58.73 o                         
   0  12   9       1099.14       1086.37       105.54 o                         
 -11  13   9          8.02          4.63        45.70 o                         
  -8  13   9        936.28        916.52        45.52 o                         
  -5  13   9        172.60        146.92        43.88 o                         
  -2  13   9       1053.37       1059.35        43.69 o                         
 -10  14   9          5.47        -10.74        42.74 o                         
  -7  14   9       1449.65       1407.90       113.07 o                         
  -4  14   9        228.15        160.57        44.07 o                         
  -9  15   9        674.19        596.52        60.99 o                         
  -6  15   9        184.27        113.24        46.11 o                         
  -1   1  10      41973.82      41462.06       298.09 o                         
  -3   2  10      75709.09      74805.42       706.33 o                         
   0   2  10      13513.29      13281.73       176.52 o                         
  -5   3  10       1172.21       1150.12        47.16 o                         
  -2   3  10       1483.07       1374.24        51.11 o                         
   1   3  10      19162.07      18856.86       511.14 o                         
  -7   4  10      14442.99      14392.71       384.50 o                         
  -4   4  10       7888.58       7859.08       181.43 o                         
  -1   4  10      23018.10      22538.44       415.08 o                         
   2   4  10      30101.51      29594.29       359.59 o                         
  -9   5  10       6612.60       6673.72       211.49 o                         
  -6   5  10      24975.42      24941.39       230.18 o                         
  -3   5  10      15142.80      15456.70       351.97 o                         
   0   5  10       8336.14       8216.37       263.95 o                         
   3   5  10      17179.01      17387.44       387.27 o                         
 -11   6  10       7624.00       7484.45       264.12 o                         
  -8   6  10       9539.87       9349.56       186.35 o                         
  -5   6  10       6161.03       6423.09       187.28 o                         
  -2   6  10      44585.22      44792.64      1274.74 o                         
   1   6  10       3086.77       3052.93       152.19 o                         
   4   6  10         15.10         16.18        59.51 o                         
 -13   7  10       1575.22       1574.59        90.87 o                         
 -10   7  10       8591.99       8653.18       158.34 o                         
  -7   7  10      32174.10      32408.04       412.26 o                         
  -4   7  10       6219.63       6537.27       177.89 o                         
  -1   7  10       5567.74       5511.33       177.75 o                         
   2   7  10       4123.12       4283.32        78.47 o                         
   5   7  10       3814.76       3850.42        96.06 o                         
 -15   8  10       3537.29       3122.64       115.28 o                         
 -12   8  10       5231.36       5261.99       114.00 o                         
  -9   8  10         14.20         54.25        41.55 o                         
  -6   8  10       4095.40       3867.81        98.55 o                         
  -3   8  10      10888.76      11022.08       225.78 o                         
   0   8  10       6225.14       6343.51       232.33 o                         
   3   8  10      12044.70      12196.46       483.92 o                         
   6   8  10        296.54        192.91        47.82 o                         
 -14   9  10         33.42          3.73        44.00 o                         
 -11   9  10        373.46        370.93        42.37 o                         
  -8   9  10       2640.82       2553.63        46.25 o                         
  -5   9  10      10740.00      10597.36       173.05 o                         
  -2   9  10      13420.21      13628.89       489.21 o                         
   1   9  10        587.61        418.56        56.33 o                         
   4   9  10       2834.67       2642.01       166.46 o                         
 -13  10  10       1704.38       1660.57        49.04 o                         
 -10  10  10      10767.05      11178.74       207.59 o                         
  -7  10  10      10512.63      10753.73       306.14 o                         
  -4  10  10       2424.66       2522.83        44.18 o                         
  -1  10  10      12738.80      12926.62       482.73 o                         
   2  10  10       5476.97       5535.88       185.48 o                         
 -12  11  10       1097.66       1091.88        46.66 o                         
  -9  11  10       3474.12       3447.42        69.98 o                         
  -6  11  10       6461.26       6531.85       110.41 o                         
  -3  11  10       1148.26       1145.46        44.83 o                         
   0  11  10        274.97        325.28        43.99 o                         
   3  11  10       1040.02       1040.14        68.96 o                         
 -11  12  10       3218.55       3076.51        89.00 o                         
  -8  12  10         18.20         69.66        37.91 o                         
  -5  12  10         69.46         67.22        39.21 o                         
  -2  12  10       1086.94       1127.58        65.39 o                         
   1  12  10       1114.22       1076.78        99.20 o                         
 -13  13  10         32.15         38.99        40.72 o                         
 -10  13  10       2727.75       2705.10       113.20 o                         
  -7  13  10       1738.37       1689.84        46.04 o                         
  -4  13  10       7667.65       7679.83       251.30 o                         
  -1  13  10       5143.08       4518.41       470.24 o                         
  -9  14  10       6349.01       5974.10       111.06 o                         
  -6  14  10       4040.56       4160.69       123.41 o                         
  -3  14  10          6.63        -57.93        57.93 o                         
  -8  15  10          8.42        -52.22        52.22 o                         
   0   1  11       3564.74       3622.17        52.84 o                         
  -2   2  11          1.59        -24.54        55.24 o                         
   1   2  11       2446.91       2612.37        50.91 o                         
  -4   3  11       2177.73       2205.95        47.12 o                         
  -1   3  11      13687.18      13428.63       150.60 o                         
   2   3  11       5718.24       5722.35       133.68 o                         
  -6   4  11       1792.79       1708.66        64.75 o                         
  -3   4  11      16435.78      16503.96       233.27 o                         
   0   4  11       3175.69       3367.55        72.60 o                         
   3   4  11       2173.00       2038.69        64.09 o                         
  -8   5  11       7148.40       7281.00       155.25 o                         
  -5   5  11       5531.61       5783.46       120.79 o                         
  -2   5  11       2714.55       2551.58        57.41 o                         
   1   5  11        817.73        985.70        72.74 o                         
   4   5  11       1312.56       1366.39        62.28 o                         
 -10   6  11        299.39        258.97        43.67 o                         
  -7   6  11       2982.17       2856.42        53.43 o                         
  -4   6  11       7308.52       7530.17       167.88 o                         
  -1   6  11        960.60        877.47        49.34 o                         
   2   6  11       2487.44       2440.11        76.64 o                         
   5   6  11       2265.95       2254.15        73.31 o                         
 -12   7  11        679.24        609.19        65.45 o                         
  -9   7  11       1624.75       1702.05        44.43 o                         
  -6   7  11        815.74       1079.51        73.49 o                         
  -3   7  11          7.75         27.10        41.52 o                         
   0   7  11       3790.19       3745.07       210.45 o                         
   3   7  11        853.97        854.77        49.40 o                         
   6   7  11       1454.33       1367.33       126.17 o                         
 -14   8  11        590.66        448.38        63.24 o                         
 -11   8  11        374.12        422.48        66.71 o                         
  -8   8  11       3237.44       3359.82        92.30 o                         
  -5   8  11       2235.41       2425.36        89.31 o                         
  -2   8  11       1158.26       1277.40        92.74 o                         
   1   8  11       4468.12       4637.26       180.73 o                         
   4   8  11       1518.44       1684.93        90.36 o                         
 -13   9  11        963.62        959.14        55.49 o                         
 -10   9  11       2355.26       2245.03        42.77 o                         
  -7   9  11       2494.28       2607.89        44.78 o                         
  -4   9  11       2920.02       2929.98        64.16 o                         
  -1   9  11       1830.28       2118.59        67.15 o                         
   2   9  11         55.61         76.82        63.20 o                         
   5   9  11       2580.73       2596.20       115.93 o                         
 -12  10  11       2015.20       2013.33        50.09 o                         
  -9  10  11        149.35        243.14        84.14 o                         
  -6  10  11       3277.02       3431.01        95.48 o                         
  -3  10  11        346.72        380.61        81.93 o                         
   0  10  11        422.79        456.52        48.02 o                         
   3  10  11          5.58        -47.76        47.76 o                         
 -14  11  11        400.69        356.16        49.47 o                         
 -11  11  11        224.11        209.67        42.04 o                         
  -8  11  11       1830.41       1888.50        73.01 o                         
  -5  11  11       2104.43       2112.74        89.86 o                         
  -2  11  11        160.19         74.86        44.40 o                         
   1  11  11        385.58        259.06        69.56 o                         
 -13  12  11        631.99        456.33       106.09 o                         
 -10  12  11         77.75         56.00        61.20 o                         
  -7  12  11       2902.09       3018.23        45.93 o                         
  -4  12  11        921.99        906.26        70.63 o                         
  -1  12  11        375.03        339.88        83.25 o                         
 -12  13  11        531.31        369.41        52.34 o                         
  -9  13  11         19.05         52.15        45.84 o                         
  -6  13  11        465.36        394.97        38.38 o                         
  -3  13  11        492.60        449.30        77.88 o                         
 -11  14  11        788.30        635.04        53.42 o                         
  -8  14  11        118.72         68.48        42.95 o                         
  -5  14  11       1672.83       1852.16        84.51 o                         
   0   0  12     196708.50     196490.88       344.89 o                         
   1   1  12      48680.69      47613.10       778.45 o                         
  -1   2  12      86640.98      85783.05       938.08 o                         
   2   2  12      48440.58      47491.93       944.53 o                         
  -3   3  12     107819.64     103955.59       717.98 o                         
   0   3  12      91894.95      89866.91      1312.98 o                         
   3   3  12      48704.76      48438.20      1762.62 o                         
  -5   4  12      75190.09      75654.34       922.76 o                         
  -2   4  12      81556.80      79413.88       880.95 o                         
   1   4  12      92928.53      92669.29      1831.39 o                         
   4   4  12      46453.52      47075.28       836.93 o                         
  -7   5  12      47577.35      48206.48       947.46 o                         
  -4   5  12     124879.05     126180.65      2308.15 o                         
  -1   5  12      35743.29      35179.41       996.85 o                         
   2   5  12      22998.96      23585.33       681.32 o                         
   5   5  12      19553.08      20044.46       477.75 o                         
  -9   6  12      47860.45      49478.36      1358.33 o                         
  -6   6  12      23225.06      23990.63       502.41 o                         
  -3   6  12      44451.45      45585.93       891.44 o                         
   0   6  12      55376.01      56140.21      2043.69 o                         
   3   6  12      36339.54      36494.45      1270.37 o                         
   6   6  12      19646.56      20044.72       844.06 o                         
 -11   7  12       6661.59       6758.04       200.44 o                         
  -8   7  12      29137.18      29582.91       246.23 o                         
  -5   7  12      39062.77      40121.24       835.93 o                         
  -2   7  12      50533.65      50780.86      1821.82 o                         
   1   7  12      63447.36      61907.92      2232.08 o                         
   4   7  12      13305.07      13651.95       652.10 o                         
   7   7  12      10344.23       9747.16      1058.02 o                         
 -13   8  12       8036.19       7823.09       286.08 o                         
 -10   8  12      21152.71      20913.70       295.53 o                         
  -7   8  12      34927.20      36266.84       755.53 o                         
  -4   8  12      45680.62      46371.24      1317.19 o                         
  -1   8  12      21300.48      21940.02       803.69 o                         
   2   8  12      31208.09      31217.42      1183.52 o                         
   5   8  12      13838.73      13984.70       656.20 o                         
 -12   9  12      25105.96      25392.51       537.10 o                         
  -9   9  12      27518.18      27591.24       526.98 o                         
  -6   9  12      22716.00      24336.66       725.27 o                         
  -3   9  12      50337.84      52468.24      1722.82 o                         
   0   9  12      18449.57      19114.04       951.07 o                         
   3   9  12       4547.02       4901.49       272.87 o                         
 -14  10  12       6595.62       5570.97       443.79 o                         
 -11  10  12      20313.05      20267.43       373.89 o                         
  -8  10  12      31829.70      32048.65       367.31 o                         
  -5  10  12      18086.75      18532.93       358.84 o                         
  -2  10  12      10188.43      10553.71       248.02 o                         
   1  10  12      14397.20      14535.07       647.28 o                         
   4  10  12       8967.46       8721.69       406.63 o                         
 -13  11  12       7730.76       7171.24       208.30 o                         
 -10  11  12       4322.37       4326.10        89.64 o                         
  -7  11  12      14057.19      14958.84       307.85 o                         
  -4  11  12      18986.59      19792.37       607.12 o                         
  -1  11  12      14855.47      15373.01       687.77 o                         
   2  11  12      16381.74      16219.98       590.93 o                         
 -12  12  12       8321.59       7875.48       318.35 o                         
  -9  12  12      12668.41      13138.19       293.38 o                         
  -6  12  12      29106.11      29983.50       604.71 o                         
  -3  12  12      18782.75      19870.46       759.70 o                         
   0  12  12       4480.73       4250.32       401.28 o                         
 -11  13  12      17754.39      16872.77       687.27 o                         
  -8  13  12      14529.14      14715.92       230.64 o                         
  -5  13  12       6121.56       6177.86       200.12 o                         
  -2  13  12      11925.15      11397.99       319.24 o                         
 -10  14  12       3574.18       3360.44       109.57 o                         
  -7  14  12      10633.17      10593.47       281.88 o                         
  -4  14  12       5311.45       5389.17       256.23 o                         
  -1   1  13       9834.38       9734.33       136.34 o                         
  -3   2  13      44679.32      43093.05       653.81 o                         
   0   2  13      44881.88      43424.61       678.06 o                         
  -5   3  13      36370.63      35284.77       669.96 o                         
  -2   3  13      23104.02      21982.04       368.03 o                         
   1   3  13       9200.18       9581.24       107.01 o                         
  -7   4  13       7221.84       7417.90       220.33 o                         
  -4   4  13        657.76        802.75        47.96 o                         
  -1   4  13      28708.60      28281.84       468.27 o                         
   2   4  13      19589.71      19952.78       214.02 o                         
  -9   5  13       4305.74       4323.24       140.60 o                         
  -6   5  13      25083.40      25332.41       489.63 o                         
  -3   5  13       9203.28       9038.91       118.66 o                         
   0   5  13      14878.50      14585.43       443.97 o                         
   3   5  13      16280.27      16622.72       223.04 o                         
 -11   6  13      10481.91      10868.23       428.01 o                         
  -8   6  13       3106.04       3237.88       124.33 o                         
  -5   6  13      16154.24      16281.40       303.47 o                         
  -2   6  13      24352.68      24945.64       845.90 o                         
   1   6  13      11381.58      11600.28       303.79 o                         
   4   6  13      13058.82      12880.31       390.55 o                         
 -13   7  13       1023.71        921.69        61.56 o                         
 -10   7  13       7696.66       8205.82       208.76 o                         
  -7   7  13      15720.90      16404.96       328.72 o                         
  -4   7  13      17676.91      18195.77       461.04 o                         
  -1   7  13      15122.70      15505.13       614.05 o                         
   2   7  13        275.80        384.78       131.29 o                         
   5   7  13       3162.60       3139.84       101.75 o                         
 -12   8  13       7863.73       8029.07        97.78 o                         
  -9   8  13      15188.18      15380.48       344.01 o                         
  -6   8  13      18679.57      19168.77       366.23 o                         
  -3   8  13        706.08        811.74        58.16 o                         
   0   8  13       8523.59       8692.94       289.84 o                         
   3   8  13       9055.53       9191.80       275.25 o                         
   6   8  13        946.47        994.92        70.08 o                         
 -14   9  13       3822.57       2792.11       181.23 o                         
 -11   9  13        638.99        634.29        56.02 o                         
  -8   9  13       1283.62       1287.97        54.34 o                         
  -5   9  13      14034.53      14270.22       391.97 o                         
  -2   9  13      10775.70      11084.08       461.86 o                         
   1   9  13       3807.70       3851.36       112.36 o                         
   4   9  13       3391.65       3349.95       146.84 o                         
 -13  10  13        299.64        123.92        44.49 o                         
 -10  10  13       5160.10       5412.64       121.19 o                         
  -7  10  13       4660.42       4922.30       115.82 o                         
  -4  10  13       5108.58       5382.29       159.92 o                         
  -1  10  13      10514.49      10899.63       518.28 o                         
   2  10  13       2882.30       2871.36        74.91 o                         
 -12  11  13       3453.00       3299.00        60.78 o                         
  -9  11  13       9468.57       9933.16       264.19 o                         
  -6  11  13       6144.10       6580.99       193.66 o                         
  -3  11  13       8211.19       8619.33       306.76 o                         
   0  11  13       7907.90       7872.95       319.84 o                         
 -11  12  13       2375.71       2339.65        53.22 o                         
  -8  12  13       5331.90       5463.45        76.13 o                         
  -5  12  13       4289.42       4545.51       152.04 o                         
  -2  12  13        161.41         93.24        57.07 o                         
 -10  13  13        708.74        775.62        44.38 o                         
  -7  13  13         32.84         78.32        41.67 o                         
  -4  13  13       3267.60       3401.33        95.12 o                         
  -6  14  13       4040.81       3842.88       289.66 o                         
   0   1  14       5492.47       5459.95        78.59 o                         
  -2   2  14         82.22        101.59        51.38 o                         
   1   2  14          9.26         53.76        52.83 o                         
  -4   3  14        204.67        242.26        48.64 o                         
  -1   3  14       4188.93       4002.98        78.67 o                         
   2   3  14         20.04         54.89        47.85 o                         
  -6   4  14        768.52        823.89        46.35 o                         
  -3   4  14      10002.01       9839.67       119.23 o                         
   0   4  14       3446.50       3442.86       138.83 o                         
   3   4  14        581.59        629.26        43.88 o                         
  -8   5  14       8457.94       8267.88       204.42 o                         
  -5   5  14       2197.62       2200.80        73.58 o                         
  -2   5  14        161.10        229.55        47.81 o                         
   1   5  14        312.21        372.64        69.52 o                         
   4   5  14         37.72         46.97        53.91 o                         
 -10   6  14        531.72        604.66        41.51 o                         
  -7   6  14       1485.53       1600.54        49.52 o                         
  -4   6  14        233.47        328.88        39.05 o                         
  -1   6  14         52.53         80.47        47.19 o                         
   2   6  14       1952.34       1978.48       108.67 o                         
   5   6  14        543.87        656.31        53.64 o                         
 -12   7  14        228.89        153.67        57.83 o                         
  -9   7  14          7.07         11.24        41.33 o                         
  -6   7  14        273.05        313.82        46.78 o                         
  -3   7  14       2948.64       2841.43        55.31 o                         
   0   7  14        215.32        305.09        82.13 o                         
   3   7  14        302.37        242.98        46.98 o                         
   6   7  14       3439.27       3108.87       602.05 o                         
 -11   8  14        188.84        175.96        49.43 o                         
  -8   8  14         43.25         46.11        39.96 o                         
  -5   8  14       1968.79       2171.79        76.99 o                         
  -2   8  14       3667.13       3807.83       143.87 o                         
   1   8  14       5614.74       5845.35       226.44 o                         
   4   8  14        331.52        285.84        90.24 o                         
 -13   9  14        176.68        197.98        45.84 o                         
 -10   9  14        119.40         94.27        43.53 o                         
  -7   9  14       3851.43       4021.71        81.35 o                         
  -4   9  14       4245.76       4364.49       189.05 o                         
  -1   9  14          4.52         32.16        50.30 o                         
   2   9  14        178.42         28.51        49.84 o                         
 -12  10  14       3590.85       3674.99        86.35 o                         
  -9  10  14        656.59        667.78        44.43 o                         
  -6  10  14        135.99         90.15        41.65 o                         
  -3  10  14         76.28         86.82        54.08 o                         
   0  10  14        654.11        735.30        74.34 o                         
   3  10  14       2023.88       1912.85        86.20 o                         
 -11  11  14        255.99        254.71        43.88 o                         
  -8  11  14        191.40        168.52        42.95 o                         
  -5  11  14         10.13         72.69        54.52 o                         
  -2  11  14       1365.70       1533.68        91.99 o                         
   1  11  14        265.68        233.11        46.50 o                         
 -10  12  14       1005.53       1057.33        50.13 o                         
  -7  12  14       2999.62       2978.62        62.32 o                         
  -4  12  14          1.49         49.78        42.71 o                         
  -1  12  14        370.43        492.04        96.31 o                         
  -9  13  14         11.44         16.62        39.15 o                         
  -6  13  14       1322.71       1319.89       210.45 o                         
  -3  13  14        889.28        856.03        48.03 o                         
   0   0  15       7290.96       7057.98       195.64 o                         
   1   1  15       7381.40       6991.55       153.19 o                         
  -1   2  15       6885.43       6554.24       174.65 o                         
   2   2  15       1303.01       1215.01        58.02 o                         
  -3   3  15        585.50        587.28        45.20 o                         
   0   3  15       2280.91       2446.06        83.17 o                         
   3   3  15       2212.66       2197.13        92.03 o                         
  -5   4  15         55.30        115.83        41.66 o                         
  -2   4  15        271.76        282.12        40.86 o                         
   1   4  15       3119.61       3293.90       131.77 o                         
   4   4  15       2459.52       2543.22        91.64 o                         
  -7   5  15        347.04        395.66        47.07 o                         
  -4   5  15        415.12        442.18        43.85 o                         
  -1   5  15          0.33         91.82        48.70 o                         
   2   5  15        174.76        181.85        56.63 o                         
   5   5  15       3338.83       3519.38       113.02 o                         
  -9   6  15        885.67        859.13        55.87 o                         
  -6   6  15        560.30        590.36        40.38 o                         
  -3   6  15        391.86        436.62        50.06 o                         
   0   6  15       4625.06       4667.66       178.78 o                         
   3   6  15        222.71        269.91        45.18 o                         
   6   6  15        168.22        181.34        53.15 o                         
 -11   7  15        453.41        408.32        55.26 o                         
  -8   7  15          5.93         28.44        41.86 o                         
  -5   7  15       3868.29       4066.77        56.78 o                         
  -2   7  15       3240.70       3378.58       120.09 o                         
   1   7  15       1072.39       1138.65        77.88 o                         
   4   7  15        326.77        326.76        46.17 o                         
 -13   8  15        892.94        771.97       178.07 o                         
 -10   8  15       1900.03       2047.29        49.33 o                         
  -7   8  15          0.29        -27.24        40.28 o                         
  -4   8  15         98.81        145.36        44.36 o                         
  -1   8  15        466.71        597.42        51.40 o                         
   2   8  15        165.13        194.91        61.23 o                         
   5   8  15          7.21         27.67        51.24 o                         
 -12   9  15        235.03        202.80        50.96 o                         
  -9   9  15        331.19        260.26        51.58 o                         
  -6   9  15          6.12         61.40        39.42 o                         
  -3   9  15        911.49       1031.56        58.85 o                         
   0   9  15          2.93        -52.95        52.95 o                         
   3   9  15       1171.94       1279.04        62.42 o                         
 -11  10  15        561.70        460.43        62.76 o                         
  -8  10  15        197.02        217.85        41.62 o                         
  -5  10  15        467.79        533.86        41.23 o                         
  -2  10  15        162.91        281.03        51.13 o                         
   1  10  15       1211.98       1119.65        53.53 o                         
 -10  11  15        383.33        362.11        76.18 o                         
  -7  11  15         80.51         93.44        40.18 o                         
  -4  11  15       4699.24       4848.38       200.94 o                         
  -1  11  15        396.94        466.29        51.97 o                         
  -9  12  15       1097.67       1111.53        52.11 o                         
  -6  12  15        414.93        431.24       133.41 o                         
  -3  12  15        195.18        281.68        54.56 o                         
  -8  13  15         24.32         42.25        43.04 o                         
  -5  13  15        193.63        172.21        48.78 o                         
  -1   1  16      47978.02      47331.28       873.92 o                         
  -3   2  16      54706.22      52518.12      1218.22 o                         
   0   2  16      21297.20      20810.60       496.91 o                         
  -5   3  16       9028.24       9274.56       327.26 o                         
  -2   3  16      17523.88      17365.21       334.30 o                         
   1   3  16      26629.50      27110.59       538.77 o                         
  -7   4  16      20890.17      20814.91       521.96 o                         
  -4   4  16      23206.07      23520.69       274.90 o                         
  -1   4  16      19690.45      19314.23       423.70 o                         
   2   4  16      25254.68      25459.55       510.72 o                         
  -9   5  16      11045.65      11193.10       352.47 o                         
  -6   5  16      26042.12      25980.06       501.39 o                         
  -3   5  16      32102.33      32358.42       364.18 o                         
   0   5  16      18124.17      18270.70       510.55 o                         
   3   5  16      25296.51      25370.24       743.37 o                         
 -11   6  16       8971.66       8891.05       556.40 o                         
  -8   6  16      21677.63      22078.44       356.36 o                         
  -5   6  16      17997.33      18884.01       231.87 o                         
  -2   6  16      48273.16      50268.68      1207.35 o                         
   1   6  16      13476.45      13548.80       438.08 o                         
   4   6  16       1843.57       1774.45        83.23 o                         
 -10   7  16      11345.75      11118.98       258.46 o                         
  -7   7  16      23220.40      23360.92       495.05 o                         
  -4   7  16       6569.70       6750.23       125.68 o                         
  -1   7  16       6973.52       6886.83       288.92 o                         
   2   7  16      10734.35      11107.61       463.64 o                         
   5   7  16       5508.42       5039.46       246.12 o                         
 -12   8  16       6796.67       6222.82       243.62 o                         
  -9   8  16       2131.95       2241.82        60.48 o                         
  -6   8  16       7709.38       7786.58        92.23 o                         
  -3   8  16      23866.64      24863.96       786.87 o                         
   0   8  16      12964.94      13710.18       530.23 o                         
   3   8  16      13547.15      13614.38       555.26 o                         
 -11   9  16       5580.99       5468.28       162.71 o                         
  -8   9  16      10415.72      10951.82       180.82 o                         
  -5   9  16      18759.42      19477.31       385.81 o                         
  -2   9  16      20254.71      20570.47       533.85 o                         
   1   9  16       5099.22       5326.22       265.74 o                         
 -10  10  16      11585.87      11474.00       152.02 o                         
  -7  10  16       9638.92       9738.16       251.46 o                         
  -4  10  16       3889.83       4012.02       217.58 o                         
  -1  10  16       8379.20       8544.28       306.76 o                         
   2  10  16       6867.98       6913.32       231.85 o                         
  -9  11  16       6190.78       5892.35       204.73 o                         
  -6  11  16      12498.41      12585.50       333.98 o                         
  -3  11  16       3870.45       3933.91       170.02 o                         
   0  11  16       1874.80       1875.50        93.10 o                         
  -8  12  16       2707.84       2377.45        78.28 o                         
  -5  12  16       4107.92       4164.76       143.27 o                         
  -2  12  16       5915.54       5782.56       253.79 o                         
   0   1  17       1165.80       1300.06        43.66 o                         
  -2   2  17         89.17         70.60        48.34 o                         
   1   2  17          2.25         73.39        47.98 o                         
  -4   3  17       1416.31       1422.99        45.11 o                         
  -1   3  17       7683.30       7774.24       299.55 o                         
   2   3  17       1852.55       1938.94        47.31 o                         
  -6   4  17       3427.42       3550.94        87.04 o                         
  -3   4  17       5856.07       5827.37       110.82 o                         
   0   4  17       3745.56       3591.47       118.36 o                         
   3   4  17        429.52        419.92        40.63 o                         
  -8   5  17        143.71        194.40        55.29 o                         
  -5   5  17        524.60        583.31        40.87 o                         
  -2   5  17       1266.10       1230.59        50.37 o                         
   1   5  17       1522.89       1567.19        59.30 o                         
   4   5  17       2381.19       2436.49       100.63 o                         
 -10   6  17         18.13        -44.01        44.01 o                         
  -7   6  17       1280.72       1341.82        43.39 o                         
  -4   6  17       2799.71       2873.15        69.49 o                         
  -1   6  17         35.04         60.33        48.39 o                         
   2   6  17         44.93         93.58        99.87 o                         
   5   6  17        582.64        543.96        72.53 o                         
 -12   7  17         11.71        -46.44        62.28 o                         
  -9   7  17       2013.40       1985.40        48.42 o                         
  -6   7  17        353.45        463.33        39.88 o                         
  -3   7  17         70.38        112.27        51.91 o                         
   0   7  17       3950.12       3978.24       180.13 o                         
   3   7  17       1265.50       1199.59        96.01 o                         
 -11   8  17         35.68         57.62        49.83 o                         
  -8   8  17        895.49       1041.19        43.16 o                         
  -5   8  17       2025.15       2120.40        53.61 o                         
  -2   8  17        330.31        536.81        58.26 o                         
   1   8  17       2173.18       2310.77        96.68 o                         
   4   8  17        383.03        381.01        85.61 o                         
 -10   9  17       1165.43       1155.78        52.19 o                         
  -7   9  17        970.20       1097.27        44.62 o                         
  -4   9  17        139.17        137.76        51.66 o                         
  -1   9  17       1900.15       2020.60        58.14 o                         
   2   9  17        361.13        366.46        52.28 o                         
  -9  10  17          3.82        -38.14        38.14 o                         
  -6  10  17        618.56        660.47        46.64 o                         
  -3  10  17       1307.21       1469.02       196.18 o                         
   0  10  17       1706.41       1669.16        56.48 o                         
  -8  11  17        983.92        971.19        43.45 o                         
  -5  11  17       1052.11       1180.18        60.68 o                         
  -2  11  17        338.86        331.27        54.19 o                         
  -7  12  17        424.81        412.87        73.06 o                         
  -4  12  17        120.81         75.65        50.06 o                         
   0   0  18      21953.64      20564.35      1350.96 o                         
   1   1  18       1737.86       1753.85        60.59 o                         
  -1   2  18      10584.14      10342.85       257.78 o                         
   2   2  18       4974.86       4799.44       195.64 o                         
  -3   3  18      10921.59      10347.86       222.40 o                         
   0   3  18      14584.86      14020.01       390.13 o                         
   3   3  18       5413.24       5322.02       132.57 o                         
  -5   4  18      10151.15      10026.49       189.94 o                         
  -2   4  18      10006.67       9990.19       167.39 o                         
   1   4  18      15645.54      15535.16       508.41 o                         
   4   4  18       3496.30       3651.35        83.82 o                         
  -7   5  18       4259.58       4417.13       118.50 o                         
  -4   5  18      21338.42      21103.51       245.29 o                         
  -1   5  18       1940.27       1830.00        49.64 o                         
   2   5  18        612.95        668.91        70.74 o                         
   5   5  18       3967.17       3822.68       179.81 o                         
  -9   6  18       6289.30       6414.62       246.65 o                         
  -6   6  18        431.02        359.46        51.58 o                         
  -3   6  18       2232.99       2294.79        84.55 o                         
   0   6  18       9200.67       9261.71       318.05 o                         
   3   6  18       5886.87       5985.68       222.28 o                         
 -11   7  18         13.46         -0.54        53.92 o                         
  -8   7  18       2018.09       2091.23        49.33 o                         
  -5   7  18       6043.87       6437.93       104.96 o                         
  -2   7  18       3344.32       3624.69       138.52 o                         
   1   7  18       8787.38       8898.84       285.36 o                         
   4   7  18        671.18        857.63        94.79 o                         
 -10   8  18       4134.63       4192.49        95.48 o                         
  -7   8  18       6520.31       6817.43       162.98 o                         
  -4   8  18       6390.05       6755.61       256.17 o                         
  -1   8  18       1434.33       1618.98        56.98 o                         
   2   8  18       4358.32       4266.63       202.13 o                         
  -9   9  18       3815.01       3847.30       160.56 o                         
  -6   9  18       2121.27       2144.22        92.84 o                         
  -3   9  18       7499.46       7554.05       162.60 o                         
   0   9  18       2772.98       2868.43       107.01 o                         
  -8  10  18       3702.11       3693.97        58.66 o                         
  -5  10  18        570.72        627.70       106.41 o                         
  -2  10  18        197.69        196.41        52.91 o                         
  -7  11  18       1800.28       1632.94        74.88 o                         
  -4  11  18       3862.54       3958.93        76.09 o                         
  -1   1  19      14121.04      13393.52       522.75 o                         
  -3   2  19      28204.65      27147.63       954.38 o                         
   0   2  19      21189.69      20491.43       812.28 o                         
  -5   3  19      16140.35      15527.15       564.34 o                         
  -2   3  19      14488.29      13769.42       432.25 o                         
   1   3  19       8035.61       7995.43       141.52 o                         
  -7   4  19      12414.67      12429.78       344.81 o                         
  -4   4  19       3841.83       3709.07        88.41 o                         
  -1   4  19      19637.67      19189.31       397.47 o                         
   2   4  19      13789.21      13928.29       233.64 o                         
  -9   5  19       2675.42       2648.34       123.06 o                         
  -6   5  19      14714.77      14853.04       402.08 o                         
  -3   5  19       5617.99       5720.65        86.25 o                         
   0   5  19       6549.56       6458.60       245.41 o                         
   3   5  19      11081.04      10921.79       326.32 o                         
 -11   6  19       6840.79       6632.83       216.97 o                         
  -8   6  19       4710.03       4668.47        95.13 o                         
  -5   6  19      10328.53      10735.61       121.65 o                         
  -2   6  19      23541.07      24115.62       605.98 o                         
   1   6  19       9914.01      10079.00       401.76 o                         
   4   6  19       8936.57       8444.00       267.32 o                         
 -10   7  19       9806.56       8965.48       432.79 o                         
  -7   7  19      17793.45      18370.22       227.39 o                         
  -4   7  19      15310.14      15790.14       337.76 o                         
  -1   7  19      13540.92      13991.13       480.83 o                         
   2   7  19        889.19        873.39        46.24 o                         
  -9   8  19       4807.52       4654.62        79.39 o                         
  -6   8  19       6046.47       6359.02       121.51 o                         
  -3   8  19       1196.91       1315.62        51.86 o                         
   0   8  19       4614.71       4620.60       127.75 o                         
   3   8  19       7645.13       7042.26       156.51 o                         
  -8   9  19       1660.85       1694.68        50.65 o                         
  -5   9  19      11078.73      11114.01       268.34 o                         
  -2   9  19      10096.35      10349.16       397.00 o                         
   1   9  19       4024.36       3933.32       152.87 o                         
  -7  10  19       7130.37       7207.26       157.52 o                         
  -4  10  19       6090.39       6191.74       125.92 o                         
  -1  10  19       8244.45       8003.71       252.58 o                         
  -6  11  19       3065.29       3019.94       138.30 o                         
   0   1  20        178.35        132.21        45.73 o                         
  -2   2  20       1578.96       1601.36        54.65 o                         
   1   2  20       1721.19       1792.99        76.86 o                         
  -4   3  20       1473.58       1482.75        45.84 o                         
  -1   3  20       5232.59       5099.06       128.63 o                         
   2   3  20        334.91        324.30        88.58 o                         
  -6   4  20       3332.59       3438.65       112.68 o                         
  -3   4  20       1049.50       1111.83        47.04 o                         
   0   4  20          5.12         38.47        55.42 o                         
   3   4  20       2164.46       2329.35        72.89 o                         
  -8   5  20       1155.96       1143.53       110.15 o                         
  -5   5  20         54.28        125.52        46.48 o                         
  -2   5  20       1171.73       1312.48        48.39 o                         
   1   5  20        294.47        285.30        50.99 o                         
   4   5  20        752.19        749.85        49.55 o                         
 -10   6  20        871.90        818.93        93.93 o                         
  -7   6  20       1558.28       1643.33        47.99 o                         
  -4   6  20        780.27        809.42        89.94 o                         
  -1   6  20       2271.77       2328.69        46.04 o                         
   2   6  20        102.67         -0.93        46.53 o                         
  -9   7  20        532.24        488.90        50.87 o                         
  -6   7  20       1862.13       1925.49        66.90 o                         
  -3   7  20        234.45        382.60        45.91 o                         
   0   7  20       1847.37       1860.26        95.84 o                         
   3   7  20        553.58        559.04       151.87 o                         
  -8   8  20         68.46        126.80        46.01 o                         
  -5   8  20       2178.36       2128.68        50.76 o                         
  -2   8  20         17.02        -42.51        52.57 o                         
   1   8  20        865.57        828.92       142.68 o                         
  -7   9  20         24.83         30.36        43.77 o                         
  -4   9  20          8.03        -38.37        51.18 o                         
  -1   9  20       1097.36       1125.00        47.10 o                         
  -6  10  20        508.34        456.97        85.54 o                         
  -3  10  20        760.99        870.17        47.75 o                         
   0   0  21       1503.01       1610.78       148.28 o                         
   1   1  21       1252.24       1199.86        49.93 o                         
  -1   2  21       1219.46       1148.94        50.68 o                         
   2   2  21        116.68        136.43        44.40 o                         
  -3   3  21        159.73        149.22        45.64 o                         
   0   3  21       1086.07        997.83        56.42 o                         
   3   3  21       2323.21       2404.38       188.99 o                         
  -5   4  21       3092.49       3082.27       124.67 o                         
  -2   4  21       2013.25       2185.95        49.68 o                         
   1   4  21         89.84         88.59        44.87 o                         
   4   4  21         96.27        110.45        46.78 o                         
  -7   5  21         13.46        -24.70        52.77 o                         
  -4   5  21       1538.11       1559.12        56.49 o                         
  -1   5  21          8.34         -5.31        52.82 o                         
   2   5  21         31.75         -2.39        51.31 o                         
  -9   6  21         68.15        -17.80        53.41 o                         
  -6   6  21         88.08        165.89        46.20 o                         
  -3   6  21         75.95        101.98        47.06 o                         
   0   6  21       2936.12       3024.61        64.14 o                         
   3   6  21        287.62        253.78        58.85 o                         
  -8   7  21       1215.79       1184.51        92.41 o                         
  -5   7  21       6102.49       6127.97       124.87 o                         
  -2   7  21        227.51        123.82        54.02 o                         
   1   7  21          6.41        -49.51        49.51 o                         
  -7   8  21          1.60         15.72        44.33 o                         
  -4   8  21         70.52        101.92        48.32 o                         
  -1   8  21        405.38        503.11        47.85 o                         
  -6   9  21        261.78        157.24        51.77 o                         
  -3   9  21         27.87         36.59        42.10 o                         
  -1   1  22       8974.21       8994.53       439.92 o                         
  -3   2  22      10073.57       9772.08       373.96 o                         
   0   2  22       1873.45       1850.89        91.96 o                         
  -5   3  22        422.50        448.16        55.57 o                         
  -2   3  22       2742.09       2849.49       102.84 o                         
   1   3  22       5313.24       5498.18       251.46 o                         
  -7   4  22       3310.04       3399.67       168.84 o                         
  -4   4  22       7440.69       7494.47       170.69 o                         
  -1   4  22       3209.40       3306.23        69.58 o                         
   2   4  22       4699.43       4636.01       319.70 o                         
  -9   5  22       1934.44       1511.92       167.65 o                         
  -6   5  22       3526.82       3663.06        72.76 o                         
  -3   5  22       7170.79       7203.43       137.76 o                         
   0   5  22       2430.66       2350.13        64.80 o                         
   3   5  22       5548.57       4933.19       314.29 o                         
  -8   6  22       5032.47       4793.81       246.71 o                         
  -5   6  22       3036.48       3163.28        53.33 o                         
  -2   6  22       8267.81       8318.46       293.08 o                         
   1   6  22       2400.69       2409.86       143.21 o                         
  -7   7  22       4386.73       4238.44       173.87 o                         
  -4   7  22        755.78        778.11        53.61 o                         
  -1   7  22        862.44        874.67        69.12 o                         
  -6   8  22        510.25        500.45        77.36 o                         
  -3   8  22       4888.35       4918.36       133.17 o                         
  -5   9  22       3138.77       3091.74        89.17 o                         
   0   1  23       5206.70       5171.88       190.64 o                         
  -2   2  23       2731.71       2745.81        93.02 o                         
   1   2  23       3112.46       3205.96       109.30 o                         
  -4   3  23       4294.74       4283.27       133.52 o                         
  -1   3  23      13120.00      13304.92       230.40 o                         
   2   3  23       7980.54       7673.11       246.52 o                         
  -6   4  23       7098.52       6975.42       383.98 o                         
  -3   4  23       4730.32       4793.73        90.87 o                         
   0   4  23       5820.04       5760.85       285.30 o                         
   3   4  23        507.68        464.77        66.24 o                         
  -8   5  23       2846.90       2394.35       156.51 o                         
  -5   5  23       3843.76       3869.78        55.26 o                         
  -2   5  23        885.38       1069.14        60.73 o                         
   1   5  23       4121.74       3998.37       131.54 o                         
  -7   6  23        337.81        392.68        46.51 o                         
  -4   6  23       5997.37       5902.87       167.11 o                         
  -1   6  23       4353.05       4516.98       176.56 o                         
  -6   7  23       2978.69       2947.49        88.11 o                         
  -3   7  23       1649.52       1687.84       143.52 o                         
   0   7  23       4565.14       4292.07       161.95 o                         
  -5   8  23       5973.29       5699.59       283.51 o                         
   0   0  24       3438.88       3285.29       150.33 o                         
   1   1  24        861.80        763.95        47.57 o                         
  -1   2  24       6605.72       6231.43       138.75 o                         
   2   2  24       3547.55       3263.23        88.56 o                         
  -3   3  24       1317.92       1260.73        48.92 o                         
   0   3  24       4129.26       3765.71       163.39 o                         
   3   3  24       1631.54       1582.19        87.39 o                         
  -5   4  24       4878.63       4715.17       129.49 o                         
  -2   4  24       3845.92       3971.52       192.49 o                         
   1   4  24       6649.95       6145.29       391.06 o                         
  -4   5  24       6735.80       6490.62        98.78 o                         
  -1   5  24       1519.85       1395.92        88.58 o                         
  -6   6  24         42.59         36.85        60.29 o                         
  -3   6  24        259.58        302.67        52.98 o                         
   0   6  24       2810.79       2644.23       203.96 o                         
  -1   1  25       1348.08       1015.95       115.12 o                         
  -3   2  25       5362.62       5129.81       166.04 o                         
   0   2  25       2527.04       2217.66        98.57 o                         
  -5   3  25       1551.06       1318.28        86.20 o                         
  -2   3  25       1295.43       1154.10        79.76 o                         
   1   3  25         46.57        107.55        55.86 o                         
  -4   4  25          5.78         79.18        48.54 o                         
  -1   4  25       1462.86       1298.83       183.10 o                         
  -3   5  25       1197.24       1075.12       138.76 o                         
   0   1  26         83.20         47.53        56.72 o                         
  -2   2  26        272.62        256.54        49.43 o                         
   1   2  26         81.36         14.73        61.19 o                         
  -1   3  26        194.12         92.86        52.09 o                         
                                                                                
